# Supplementary material for: The genetic etiology of hearing loss in Japan revealed by the social health insurance-based genetic testing of 10K patients
Source: Hum Genet. 2021 Oct 1;141(3-4):665–81. doi: 10.1007/s00439-021-02371-3 (PMC9035015; doi:10.1007/s00439-021-02371-3)
Supplement: Supplementary file 2 — Supplementary file2 (XLSX 233 kb) [file 439_2021_2371_MOESM2_ESM.xlsx]

## Sheet: SuppleTable2_20210811_final
Gene	hereditaly	Variant description	Chr	Start	End	Ref	Alt	RefSeq	base change	AA change	AD	AR	Unknown	All	0-5	6-39	over 40	Onset unknown	dbSNP150	Pathogenicity classification in this study	DVD_ver. 9	ClinVar_20210501	HGMD_Professional ver.202102	Reference	SIFT	PP2	CADD	REVEL	gnomAD v2.1.1_all	gnomAD v2.1.1_EAS	ToMMo8.3KJPN
GJB2	AD	c.638T>C	chr13	20763083	20763083	A	G	NM_004004	c.638T>C	p.Leu213Ser	1	0	0	1	1	0	0	0	.	AD_Likely_Pathogenic	Likely pathogenic	.	DM?	Chen K et al., J Clin Lab Anal. 2018;32(9):e22592.	D	D	23.6	0.939	.	.
GJB2	AR	c.605_606insAGAAGACTGTCTTCACAGTGTTCATGATTGCAGTGTCTGGAATTTG	chr13	20763115	20763115	-	CAAATTCCAGACACTGCAATCATGAACACTGTGAAGACAGTCTTCT	NM_004004	c.605_606insAGAAGACTGTCTTCACAGTGTTCATGATTGCAGTGTCTGGAATTTG	p.Cys202Ter	0	17	4	21	14	2	0	5	.	AR_Pathogenic	Pathogenic	Pathogenic	DM	Yuge I et al., Auris Nasus Larynx. 2002;29(4):379-82.	.	.	.	.	.	.	0.0001
GJB2	AR	c.595T>C	chr13	20763126	20763126	A	G	NM_004004	c.595T>C	p.Ser199Pro	0	1	1	2	1	0	0	1	.	AR_Likely_Pathogenic	.	.	.	This study	D	D	25.5	0.973	.	.
GJB2	AR	c.583A>G	chr13	20763138	20763138	T	C	NM_004004	c.583A>G	p.Met195Val	1	6	0	7	3	2	1	1	rs532203068	AR_Pathogenic	Likely pathogenic	Likely_pathogenic	DM	Tsukada K et al., Clin Genet. 2010;78(5):464-70.	D	D	24.5	0.962	3.183e-05	0.0002	0.0002
GJB2	AR	c.581T>C	chr13	20763140	20763140	A	G	NM_004004	c.581T>C	p.Phe194Ser	0	1	0	0	1	0	0	0	.	Uncertain_Significance	.	.	.	This study	D	D	27.7	0.974	.	.
GJB2	AR	c.571T>C	chr13	20763150	20763150	A	G	NM_004004	c.571T>C	p.Phe191Leu	0	1	0	1	0	1	0	0	rs397516878	Uncertain_Significance	Likely pathogenic	Uncertain_significance	DM?	Wattanasirichaigoon D et al., Clin Genet. 2004;66(5):452-60.	D	D	27.7	0.944	0.0001	0.002	0.0005
GJB2	AR	c.558_559insGAGAAGACTGTCTTCACAGTGTTCATGATTGCAGTGTCTGGAATTT	chr13	20763162	20763162	-	AAATTCCAGACACTGCAATCATGAACACTGTGAAGACAGTCTTCTC	NM_004004	c.558_559insGAGAAGACTGTCTTCACAGTGTTCATGATTGCAGTGTCTGGAATTT	p.Cys202Ter	0	2	2	4	2	0	0	2	.	AR_Pathogenic	.	.		This study	.	.	.	.	.	.
GJB2	AD	c.551G>A	chr13	20763170	20763170	C	T	NM_004004	c.551G>A	p.Arg184Gln	0	1	0	1	0	1	0	0	rs80338950	AD_Pathogenic	Pathogenic	Pathogenic/Likely_pathogenic	DM	Hamelmann C et al., Hum Mutat. 2001;18(1):84-5.	D	D	32	0.937	.	.
GJB2	AR	c.511_512insAACG	chr13	20763209	20763209	-	CGTT	NM_004004	c.511_512insAACG	p.Ala171GlufsTer40	0	31	7	38	25	2	0	11	rs773528125	AR_Pathogenic	Pathogenic	Pathogenic/Likely_pathogenic	DM	Wu BL et al., Genet Med. 2002;4(4):279-88.	.	.	.	.	1.991e-05	0.0003	0.0005
GJB2	AD	c.428G>A	chr13	20763293	20763293	C	T	NM_004004	c.428G>A	p.Arg143Gln	5	1	2	8	5	1	0	2	rs104894401	AD_Pathogenic	Pathogenic	Pathogenic/Likely_pathogenic	DM	Loffler J et al., Eur J Hum Genet. 2001;9(3):226-30.	D	D	29.1	0.891	.	.
GJB2	AR	c.428G>C	chr13	20763293	20763293	C	G	NM_004004	c.428G>C	p.Arg143Pro	0	1	0	1	1	0	0	0	.	AR_Likely_Pathogenic	.	.	.	This study	D	D	28.7	0.931	.	.
GJB2	AR	c.427C>T	chr13	20763294	20763294	G	A	NM_004004	c.427C>T	p.Arg143Trp	6	148	29	183	124	7	0	52	rs80338948	AR_Pathogenic	Pathogenic	Pathogenic	DM	Brobby GW et al., N Engl J Med. 1998;338(8):548-50.	D	D	28	0.918	0.0001	0.0001	0.0007
GJB2	AR	c.[134G>A;408C>A]	chr13	20763313	20763313	G	T	NM_004004	c.408C>A	p.Tyr136Ter	16	249	48	313	217	15	0	81	rs786204690	AR_Pathogenic	Pathogenic	.	DM	Fuse Y et al., Neuroreport. 1999;10(9):1853-7.	.	.	41	.	7.976e-06	5.44e-05	0.0018
			chr13	20763587	20763587	C	T	NM_004004	c.134G>A	p.Gly45Glu									rs72561723		Pathogenic	.	DM	Fuse Y et al., Neuroreport. 1999;10(9):1853-7.	D	D	27.3	0.961	7.971e-06	5.437e-05	0.0018
GJB2	AR	c.403A>T	chr13	20763318	20763318	T	A	NM_004004	c.403A>T	p.Thr135Ser	0	1	0	1	0	1	0	0	.	Uncertain_Significance	.	.	.	This study	D	B	23.8	0.868	.	.
GJB2	AR	c.401G>A	chr13	20763320	20763320	C	T	NM_004004	c.401G>A	p.Trp134Ter	0	1	1	2	1	0	0	1	.	AR_Pathogenic	Pathogenic	.	DM	Ogawa H et al., J Infect Dis. 2007;195(6):782-8.	.	.	45	.	.	.
GJB2	AD	c.388G>T	chr13	20763333	20763333	C	A	NM_004004	c.388G>T	p.Gly130Cys	0	1	0	1	1	0	0	0	.	AD_Likely_Pathogenic	.	.	.	This study	D	D	29.3	0.939	.	.
GJB2	AR	c.379C>T	chr13	20763342	20763342	G	A	NM_004004	c.379C>T	p.Arg127Cys	0	1	0	1	1	0	0	0	rs727503066	AR_Pathogenic	Pathogenic	Pathogenic/Likely_pathogenic	DM	Dahl HH et al., Med J Aust. 2001;175(4):191-4.	D	B	28.5	0.776	.	.
GJB2	AR	c.355G>T	chr13	20763366	20763366	C	A	NM_004004	c.355G>T	p.Glu119Ter	0	0	1	1	0	0	0	1	.	AR_Pathogenic	Pathogenic	Pathogenic/Likely_pathogenic	DM	Richard E M et al., Hum Mutat. 2019;40(1):53-72.	.	.	41	.	3.997e-06	0
GJB2	AR	c.353T>A	chr13	20763368	20763368	A	T	NM_004004	c.353T>A	p.Ile118Asn	0	1	0	1	1	0	0	0	.	Uncertain_Significance	.	.	.	This study	T	B	21.5	0.498	.	.
GJB2	AR	c.334_335del	chr13	20763386	20763387	TT	-	NM_004004	c.334_335del	p.Lys112GlufsTer2	0	1	0	1	1	0	0	0	rs756484720	AR_Pathogenic	Pathogenic	Pathogenic/Likely_pathogenic	DM	Kelley PM et al., Am J Hum Genet. 1998;62(4):792-9.	.	.	.	.	7.992e-06	0
GJB2	AR	c.299_300del	chr13	20763421	20763422	AT	-	NM_004004	c.299_300del	p.His100ArgfsTer14	5	115	23	143	100	4	0	39	rs111033204	AR_Pathogenic	Pathogenic	Pathogenic	DM	Abe S et al., J Med Genet. 2000;37(1):41-3.	.	.	.	.	6.375e-05	0.0009	0.0005
GJB2	AR	c.283G>A	chr13	20763438	20763438	C	T	NM_004004	c.283G>A	p.Val95Met	1	0	0	1	1	0	0	0	rs111033299	AR_Pathogenic	Pathogenic	Pathogenic/Likely_pathogenic	DM	Kelley PM et al., Am J Hum Genet. 1998;62(4):792-9.	D	D	26	0.894	4.779e-05	0	0.0001
GJB2	AR	c.279G>A	chr13	20763442	20763442	C	T	NM_004004	c.279G>A	p.Met93Ile	0	1	0	1	1	0	0	0	rs397516871	AR_Likely_Pathogenic	Likely pathogenic	Likely_pathogenic	DM	Wu BL et al., Genet Med. 2002;4(4):279-88.	T	D	28	0.874	1.592e-05	0
GJB2	AR	c.272T>A	chr13	20763449	20763449	A	T	NM_004004	c.272T>A	p.Val91Glu	2	2	0	4	3	0	0	1	.	Uncertain_Significance	.	.	.	This study	D	D	28.7	0.985	.	.
GJB2	AR	c.269dupT	chr13	20763451	20763451	-	A	NM_004004	c.269dupT	p.Val91SerfsTer11	0	1	0	1	1	0	0	0	rs730880338	AR_Pathogenic	Pathogenic	Pathogenic	DM	Denoyelle F et al., Lancet. 1999;353(9161):1298-303.	.	.	.	.	1.592e-05	0
GJB2	AR	c.257C>T	chr13	20763464	20763464	G	A	NM_004004	c.257C>T	p.Thr86Met	0	3	0	3	1	0	0	2	.	AR_Likely_Pathogenic	Likely pathogenic	Uncertain_significance	DM?	Tang HY et al., Am J Med Genet A. 2006;140(22):2401-15.	D	D	28.2	0.857	3.98e-06	0
GJB2	AR	c.257C>G	chr13	20763464	20763464	G	C	NM_004004	c.257C>G	p.Thr86Arg	4	74	13	91	63	4	0	24	.	AR_Pathogenic**	Pathogenic	Conflicting_interpretations_of_pathogenicity	DM	Ohtsuka A et al., Hum Genet. 2003;112(4):329-33.	D	D	27	0.969	3.98e-06	5.437e-05	0.0002
GJB2	AD	c.250G>A	chr13	20763471	20763471	C	T	NM_004004	c.250G>A	p.Val84Met	3	0	2	5	3	1	1	0	rs104894409	AD_Pathogenic	Pathogenic	Pathogenic	DM?	Pandya A et al., Genet Med. 2003;5(4):295-303.	D	D	28.6	0.941	3.979e-06	0
GJB2	AD	c.244A>G	chr13	20763477	20763477	T	C	NM_004004	c.244A>G	p.Ile82Val	6	0	0	6	2	3	0	1	.	AD_Pathogenic	Likely pathogenic	Likely_pathogenic	DM	Hamadah I et al., JAAD Case Rep. 2019;5(3):283-287.	D	B	23.3	0.741	.	.
GJB2	AR	c.235delC	chr13	20763486	20763486	G	-	NM_004004	c.235delC	p.Leu79CysfsTer3	53	992	172	1217	865	40	2	310	rs80338943	AR_Pathogenic	Pathogenic	Pathogenic	DM	Fuse Y et al., Neuroreport. 1999;10(9):1853-7.	.	.	.	.	0.0005	0.0062	0.0059
GJB2	AD	c.224G>A	chr13	20763497	20763497	C	T	NM_004004	c.224G>A	p.Arg75Gln	3	0	0	3	2	1	0	0	rs28931593	AD_Pathogenic	Pathogenic	Pathogenic	DM	Uyguner O et al., Clin Genet. 2002;62(4):306-9.	D	D	32	0.985	.	.
GJB2	AD	c.223C>T	chr13	20763498	20763498	G	A	NM_004004	c.223C>T	p.Arg75Trp	0	1	1	2	2	0	0	0	rs104894402	AD_Pathogenic	Pathogenic	Pathogenic	DM	Richard G et al., Hum Genet. 1998;103(4):393-9.	D	D	31	0.97	.	.
GJB2	AR	c.217C>T	chr13	20763504	20763504	G	A	NM_004004	c.217C>T	p.His73Tyr	0	1	0	1	0	1	0	0	.	AR_Pathogenic	Pathogenic	.	DM	Minami SB et al., Gene. 2013;532(1):41-5.	D	D	27.3	0.962	.	.	0.0001
GJB2	AD	c.215C>G	chr13	20763506	20763506	G	C	NM_004004	c.215C>G	p.Ser72Cys	2	0	0	2	0	2	0	0	.	Uncertain_Significance	Pathogenic	.	DM	Burke W F et al., Hear Res. 2016;333:77-86.	D	D	28.5	0.975	.	.
GJB2	AR	c.212T>C	chr13	20763509	20763509	A	G	NM_004004	c.212T>C	p.Ile71Thr	0	1	2	3	0	1	0	2	.	AR_Likely_Pathogenic	Likely pathogenic	Uncertain_significance	DM?	Ohtsuka A et al., Hum Genet. 2003;112(4):329-33.	D	P	26.6	0.944	.	.	0.0006
GJB2	AR	c.176_191del	chr13	20763530	20763545	CACACGTTCTTGCAGC	-	NM_004004	c.176_191del	p.Gly59AlafsTer18	5	112	11	128	99	4	1	24	rs750188782	AR_Pathogenic	Pathogenic	Pathogenic	DM	Abe S et al., J Med Genet. 2000;37(1):41-3.	.	.	.	.	1.194e-05	0.0002	0.0013
GJB2	AR	c.179G>T	chr13	20763542	20763542	C	A	NM_004004	c.179G>T	p.Cys60Phe	1	1	0	2	0	0	0	2	.	Uncertain_Significance	.	.	.	This study	D	D	28.4	0.976	.	.
GJB2	AR	c.161A>G	chr13	20763560	20763560	T	C	NM_004004	c.161A>G	p.Asn54Ser	0	0	1	1	1	0	0	0	.	AR_Pathogenic	Pathogenic	.	DM	Putcha GV et al., Genet Med. 2007;9(7):413-26.	D	D	24.8	0.936	.	.
GJB2	AD	c.136G>A	chr13	20763585	20763585	C	T	NM_004004	c.136G>A	p.Asp46Asn	1	0	0	1	0	1	0	0	rs1064797088	AD_Pathogenic	Pathogenic	Pathogenic	DM	Bazazzadegan N et al., Am J Med Genet A. 2011;155A(5):1202-11.	D	D	28.5	0.915	.	.
GJB2	AR	c.109G>A	chr13	20763612	20763612	C	T	NM_004004	c.109G>A	p.Val37Ile	36	168	21	225	112	65	5	43	rs72474224	AR_Pathogenic	Pathogenic	Pathogenic	DM	Abe S et al., J Med Genet. 2000;37(1):41-3.	T	D	22.5	0.656	0.0077	0.0827	0.0106
GJB2	AR	c.102G>C	chr13	20763619	20763619	C	G	NM_004004	c.102G>C	p.Met34Ile	1	0	0	1	1	0	0	0	.	AR_Likely_Pathogenic	.	.	DM	Snoeckx RL et al., Am J Hum Genet. 2005;77(6):945-57.	D	B	22.3	0.73	.	.
GJB2	AR	c.101T>C	chr13	20763620	20763620	A	G	NM_004004	c.101T>C	p.Met34Thr	0	0	1	1	0	0	0	1	rs35887622	AR_Pathogenic	Pathogenic	Pathogenic	DM	Kelsell DP et a., Nature.1997;387(6628):80-3.	D	B	18.45	0.702	0.0087	0
GJB2	AR	c.95G>A	chr13	20763626	20763626	C	T	NM_004004	c.95G>A	p.Arg32His	0	3	0	3	3	0	0	0	rs111033190	AR_Pathogenic	Pathogenic	Pathogenic	DM?	Marlin S et al., Arch Otolaryngol Head Neck Surg. 2001;127(8):927-33.	D	D	25.1	0.946	3.992e-06	0
GJB2	AR	c.76A>G	chr13	20763645	20763645	T	C	NM_004004	c.76A>G	p.Thr26Ala	1	0	0	1	0	0	1	0	.	Uncertain_Significance	.	.	.	This study	T	B	16.8	0.602	.	.
GJB2	AD	c.61G>A	chr13	20763660	20763660	C	T	NM_004004	c.61G>A	p.Gly21Arg	1	0	0	1	1	0	0	0	.	AD_Pathogenic	.	.	DM	Robionet R et al., Genet.Mol. Biol. 2006;29(3)443	D	D	26.1	0.973	.	.
GJB2	AR	c.53C>G	chr13	20763668	20763668	G	C	NM_004004	c.53C>G	p.Thr18Ser	0	1	0	1	1	0	0	0	.	AR_Likely_Pathogenic	Unknown significance	Uncertain_significance	.	This study	D	P	24.7	0.861	.	.
GJB2	AD	c.41A>G	chr13	20763680	20763680	T	C	NM_004004	c.41A>G	p.Asn14Ser	1	1	0	2	1	0	1	0	.	AD_Likely_Pathogenic	.	.	.	This study	D	P	22.5	0.75	.	.
GJB2	AR	c.35dupG	chr13	20763685	20763685	-	C	NM_004004	c.35dupG	p.Val13CysfsTer35	0	7	0	7	6	0	0	1	rs398123814	AR_Pathogenic**	Pathogenic	Conflicting_interpretations_of_pathogenicity	DM	Estivill X et al., Lancet. 1998;351(9100):394-8.	.	.	.	.	2.406e-05	0.0001
GJB2	AR	c.35delG	chr13	20763686	20763686	C	-	NM_004004	c.35delG	p.Gly12ValfsTer2	0	9	1	10	7	0	0	3	rs80338939	AR_Pathogenic	Pathogenic	Pathogenic	DM	Zelante L et al., Hum Mol Genet. 1997;6(9):1605-9.	.	.	.	.	0.006	0
GJB2	AR	c.26_27insTGGGGCACA	chr13	20763694	20763694	-	TGTGCCCCA	NM_004004	c.26_27insTGGGGCACA	p.Ile9_Leu10insGlyAlaHis	0	1	0	1	0	0	0	1	.	Uncertain_Significance	.	.	.	This study	.	.	.	.	.	.
GJB2	AR	c.21_24del	chr13	20763697	20763700	GACG	-	NM_004004	c.21_24del	p.Thr8SerfsTer5	0	1	0	1	0	0	0	1	.	AR_Pathogenic	.	.	.	This study	.	.	.	.	.	.	.
GJB2	AR	c.23C>T	chr13	20763698	20763698	G	A	NM_004004	c.23C>T	p.Thr8Met	0	2	1	3	2	1	0	0	rs529500747	Uncertain_Significance**	Pathogenic	Conflicting_interpretations_of_pathogenicity	DM	Kenna MA et al., Arch Otolaryngol Head Neck Surg. 2001;127(9):1037-42.	D	P	17.1	0.632	8.02e-05	0.0001	0.0008
GJB2	AR	c.8G>A	chr13	20763713	20763713	C	T	NM_004004	c.8G>A	p.Trp3Ter	0	1	0	1	1	0	0	0	.	AR_Pathogenic	.	.	.	This study	.	.	40	.	.	.
SLC26A4	AR	c.107_116delinsTCGCTTT	chr7	107302193	107302202	ACGAGCGGCG	TCGCTTT	NM_000441	c.107_116delinsTCGCTTT	p.His36_Arg39delinsLeuAlaPhe	0	1	0	1	1	0	0	0	.	AR_Likely_Pathogenic	.	.	.	This study	.	.	.	.	.	.
SLC26A4	AR	c.82A>G	chr7	107302168	107302168	A	G	NM_000441	c.82A>G	p.Ser28Gly	0	1	0	1	1	0	0	0	.	AR_Pathogenic	Pathogenic	Pathogenic	DM	Okamoto Y et al., Layngoscope. 2014;124(4):E134-40.	D	B	23.8	0.395	.	.
SLC26A4	AR	c.85G>T	chr7	107302171	107302171	G	T	NM_000441	c.85G>T	p.Glu29Ter	0	1	0	1	1	0	0	0	rs111033205	AR_Pathogenic	Pathogenic	Pathogenic/Likely_pathogenic	.	This study	.	.	37	.	6.173e-06	0
SLC26A4	AR	c.86A>G	chr7	107302172	107302172	A	G	NM_000441	c.86A>G	p.Glu29Gly	0	1	0	1	1	0	0	0	.	AR_Pathogenic	Pathogenic	Uncertain_significance	.	This study	D	P	29.7	0.903	.	.
SLC26A4	AR	c.139dupC	chr7	107302224	107302224	-	C	NM_000441	c.139dupC	p.Arg47ProfsTer40	0	2	0	2	1	1	0	0	.	AR_Pathogenic	Pathogenic	.	DM	Miyagawa M et al., J Hum Genet. 2014;59(5):262-8.	.	.	.	.	.	.	0.0001
SLC26A4	AR	c.140_141insC	chr7	107302226	107302226	-	C	NM_000441	c.140_141insC	p.Glu48GlyfsTer39	0	1	0	1	1	0	0	0	.	AR_Pathogenic	.	.	.	This study	.	.	.	.	.	.
SLC26A4	AR	c.226C>T	chr7	107303802	107303802	C	T	NM_000441	c.226C>T	p.Pro76Ser	0	1	0	1	1	0	0	0	.	AR_Pathogenic	Pathogenic	Pathogenic	DM	Suzuki H et al., Acta Otolaryngol. 2007;127(12):1292-7.	D	D	25.3	0.815	.	.
SLC26A4	AR	c.263T>A	chr7	107303839	107303839	T	A	NM_000441	c.263T>A	p.Val88Asp	0	1	0	1	1	0	0	0	.	AR_Likely_Pathogenic	.	.	.	This study	D	P	22.8	0.77	.	.
SLC26A4	AR	c.269C>T	chr7	107303845	107303845	C	T	NM_000441	c.269C>T	p.Ser90Leu	0	1	0	1	0	0	0	1	rs370588279	AR_Pathogenic	Pathogenic	Likely_pathogenic	DM	Park HJ et al., J Med Genet. 2003;40(4):242-8.	D	D	26.7	0.892	1.988e-05	5.437e-05
SLC26A4	AR	c.281C>T	chr7	107303857	107303857	C	T	NM_000441	c.281C>T	p.Thr94Ile	0	1	1	2	1	0	0	1	rs1057516953	AR_Pathogenic	Pathogenic	Pathogenic	DM	Wang QJ et al., Clin Genet. 2007;72(3):245-54.	D	D	25.9	0.771	3.977e-06	5.437e-05
SLC26A4	AR	c.322delC	chr7	107312600	107312600	C	-	NM_000441	c.322delC	p.Leu108Ter	0	1	0	1	1	0	0	0	.	AR_Pathogenic	Pathogenic	.	DM	Tsukamoto K et al., Eur J Hum Genet. 2003;11(12):916-22.	.	.	.	.	.	.
SLC26A4	AR	c.331G>T	chr7	107312609	107312609	G	T	NM_000441	c.331G>T	p.Val111Phe	0	1	0	1	0	1	0	0	rs546564669	Uncertain_Significance	Unknown significance	.	.	This study	D	D	24.9	0.795	3.977e-06	0
SLC26A4	AR	c.367C>T	chr7	107312645	107312645	C	T	NM_000441	c.367C>T	p.Pro123Ser	0	2	0	2	1	1	0	0	rs984967571	AR_Pathogenic	Pathogenic	.	DM	Tsukamoto K et al., Eur J Hum Genet. 2003;11(12):916-22.	D	D	26	0.903	3.977e-06	0	0.0001
SLC26A4	AR	c.403C>T	chr7	107312681	107312681	C	T	NM_000441	c.403C>T	p.His135Tyr	0	1	0	1	1	0	0	0	.	AR_Pathogenic	Pathogenic	.	DM	Zhao J et al., PLoS One. 2014;9(11):e108134.	D	D	27.6	0.966	.	.
SLC26A4	AR	c.412G>C	chr7	107312690	107312690	G	C	NM_000441	c.412G>C	p.Val138Leu	0	0	1	1	0	0	0	1	.	AR_Likely_Pathogenic	Likely pathogenic	Likely_pathogenic	DM	Oh SH et al., Otol Neurotol. 2008;29(5):593-600.	D	P	25.3	0.823	.	.
SLC26A4	AR	c.439A>G	chr7	107314632	107314632	A	G	NM_000441	c.439A>G	p.Met147Val	1	8	0	9	7	0	0	2	rs760413427	AR_Pathogenic	Pathogenic	Pathogenic	DM	Tsukamoto K et al., Eur J Hum Genet. 2003;11(12):916-22.	D	D	25.2	0.937	7.953e-06	0.0001	0.0001
SLC26A4	AR	c.587delT	chr7	107314780	107314780	T	-	NM_000441	c.587delT	p.Gly197GlufsTer5	0	2	0	2	1	0	0	1	.	AR_Pathogenic	.	.	.	This study	.	.	.	.	.	.
SLC26A4	AR	c.587T>A	chr7	107314780	107314780	T	A	NM_000441	c.587T>A	p.Val196Asp	0	1	0	1	0	1	0	0	.	AR_Pathogenic	Pathogenic	.	DM	Zhao J et al., PLoS One. 2014;9(11):e108134.	T	P	25.2	0.965	.	.	0.0001
SLC26A4	AR	c.600+1G>T	chr7	107314794	107314794	G	T	NM_000441	c.600+1G>T		0	10	0	10	6	4	0	0	rs375473273	AR_Pathogenic	Pathogenic	.	DM	Miyagawa M et al., J Hum Genet. 2014;59(5):262-8.	.	.	34	.	3.979e-06	0	0.0001
SLC26A4	AR	c.601-1G>A	chr7	107315389	107315389	G	A	NM_000441	c.601-1G>A		1	13	6	20	11	2	0	7	.	AR_Pathogenic	Pathogenic	Pathogenic	DM	Tsukamoto K et al., Eur J Hum Genet. 2003;11(12):916-22.	.	.	35	.	.	.	0.0005
SLC26A4	AR	c.641A>G	chr7	107315430	107315430	A	G	NM_000441	c.641A>G	p.Tyr214Cys	0	3	0	3	2	1	0	0	.	AR_Pathogenic	Pathogenic	Pathogenic	DM	Wasano Ket al., Hum Mutat. 2020;41(1):316-331.	D	D	28	0.969	.	.	0.0001
SLC26A4	AR	c.697G>C	chr7	107315486	107315486	G	C	NM_000441	c.697G>C	p.Val233Leu	0	1	0	1	1	0	0	0	rs397516431	Uncertain_Significance	Pathogenic	Uncertain_significance	DM	Hu H et al., J Hum Genet. 2007;52(6):492-7.	D	D	25.7	0.783	0.0001	0.0014	0.0004
SLC26A4	AR	c.757A>G	chr7	107315546	107315546	A	G	NM_000441	c.757A>G	p.Ile253Val	0	1	0	1	0	1	0	0	rs773657545	Uncertain_Significance	Likely pathogenic	.	DM?	Yuan Y et al., PLoS One. 2012;7(11):e49984.	T	P	22.8	0.591	8.754e-05	0.0006	0.0007
SLC26A4	AR	c.857A>G	chr7	107323738	107323738	A	G	NM_000441	c.857A>G	p.Lys286Arg	0	1	0	1	1	0	0	0	.	Uncertain_Significance	.	.	.	This study	D	D	27.8	0.837	.	.
SLC26A4	AR	c.863T>A	chr7	107323744	107323744	T	A	NM_000441	c.863T>A	p.Leu288Ter	0	2	0	2	2	0	0	0	.	AR_Pathogenic	.	.	.	This study	.	.	39	.	.	.
SLC26A4	AR	c.916dupG	chr7	107323796	107323796	-	G	NM_000441	c.916dupG	p.Val306GlyfsTer24	0	4	0	4	3	0	0	1	rs1057516303	AR_Pathogenic	Pathogenic	Pathogenic/Likely_pathogenic	DM	Wang QJ et al., Clin Genet. 2007;72(3):245-54.	.	.	.	.	1.194e-05	0.0002	0.0001
SLC26A4	AR	c.918+1G>A	chr7	107323800	107323800	G	A	NM_000441	c.918+1G>A		0	1	0	1	0	0	0	1	.	AR_Pathogenic	Pathogenic	.	DM	van Hauwe P et al., Hum Mol Genet. 1998;7(7):1099-104.	.	.	34	.	.	.
SLC26A4	AR	c.919-2A>G	chr7	107323898	107323898	A	G	NM_000441	c.919-2A>G		2	52	10	64	47	8	0	9	rs111033313	AR_Pathogenic	Pathogenic	Pathogenic	DM	Coucke PJ et al., J Med Genet. 1999;36(6):475-7.	.	.	34	.	0.0004	0.0048	0.001
SLC26A4	AR	c.945T>A	chr7	107323926	107323926	T	A	NM_000441	c.945T>A	p.Tyr315Ter	0	1	0	1	0	0	0	1	.	AR_Pathogenic	.	.	.	This study	.	.	39	.	.	.
SLC26A4	AR	c.1001+1G>A	chr7	107323983	107323983	G	A	NM_000441	c.1001+1G>A		0	7	1	8	3	1	0	4	rs80338849	AR_Pathogenic	Pathogenic	Pathogenic	DM	Coyle B et al., Hum Mol Genet. 1998;7(7):1105-12.	.	.	35	.	0.0002	0	0.0001
SLC26A4	AR	c.1002-9A>G	chr7	107329489	107329489	A	G	NM_000441	c.1002-9A>G		0	1	0	1	1	0	0	0	.	AR_Likely_Pathogenic	Likely pathogenic	.	DM?	Miyagawa M et al., J Hum Genet. 2014;59(5):262-8.	.	.	.	.	.	.
SLC26A4	AR	c.1105A>G	chr7	107329601	107329601	A	G	NM_000441	c.1105A>G	p.Lys369Glu	0	3	0	3	2	0	0	1	rs121908361	AR_Pathogenic	Pathogenic	Pathogenic	DM	Usami S et al., Hum Genet. 1999;104(2):188-92.	D	D	27.3	0.838	.	.	0.0001
SLC26A4	AR	c.1115C>T	chr7	107329611	107329611	C	T	NM_000441	c.1115C>T	p.Ala372Val	0	14	0	14	9	2	0	3	rs121908364	AR_Pathogenic	Pathogenic	Pathogenic	DM	Usami S et al., Hum Genet. 1999;104(2):188-92.	D	D	28.5	0.936	.	.
SLC26A4	AR	c.1165G>A	chr7	107330584	107330584	G	A	NM_000441	c.1165G>A	p.Gly389Arg	0	1	0	1	1	0	0	0	.	AR_Likely_Pathogenic	Pathogenic	.	DM	Sakuma N et al., J Hum Genet. 2016;61(3):253-61.	D	D	32	0.996	.	.
SLC26A4	AR	c.1166G>A	chr7	107330585	107330585	G	A	NM_000441	c.1166G>A	p.Gly389Glu	0	1	0	1	0	0	0	1	.	Uncertain_Significance	.	.	.	This study	D	D	31	0.997	.	.
SLC26A4	AR	c.1174A>T	chr7	107330593	107330593	A	T	NM_000441	c.1174A>T	p.Asn392Tyr	0	14	2	16	11	3	0	2	rs201562855	AR_Pathogenic	Pathogenic	Pathogenic	DM	Park HJ et al., J Med Genet. 2003;40(4):242-8.	D	D	28.1	0.981	3.983e-06	5.438e-05	0.0001
SLC26A4	AR	c.1187G>A	chr7	107330606	107330606	G	A	NM_000441	c.1187G>A	p.Gly396Glu	0	1	0	1	0	0	0	1	.	AR_Pathogenic	Pathogenic	.	DM	Miyagawa M et al., J Hum Genet. 2014;59(5):262-8.	D	D	28.2	0.964	.	.
SLC26A4	AR	c.1208C>A	chr7	107330627	107330627	C	A	NM_000441	c.1208C>A	p.Ala403Asp	0	4	0	4	2	0	0	2	.	AR_Likely_Pathogenic	.	.	.	This study	D	D	28.2	0.902	.	.
SLC26A4	AR	c.1226G>A	chr7	107330645	107330645	G	A	NM_000441	c.1226G>A	p.Arg409His	0	3	0	3	3	0	0	0	rs111033305	AR_Pathogenic	Pathogenic	Pathogenic	DM	Van Hauwe P et al., Hum Mol Genet. 1998;7(7):1099-104.	D	D	31	0.96	9.967e-05	0
SLC26A4	AR	c.1229C>T	chr7	107330648	107330648	C	T	NM_000441	c.1229C>T	p.Thr410Met	0	41	3	44	28	7	0	9	rs111033220	AR_Pathogenic	Pathogenic	Pathogenic	DM	Coyle B et al., Hum Mol Genet. 1998;7(7):1105-12.	D	D	27.1	0.907	0.0002	0.0004	0.0003
SLC26A4	AR	c.1264-2A>G	chr7	107334846	107334846	A	G	NM_000441	c.1264-2A>G		0	1	2	3	2	0	0	1	.	AR_Pathogenic	.	.	.	This study	.	.	34	.	.	.
SLC26A4	AR	c.1315G>A	chr7	107334899	107334899	G	A	NM_000441	c.1315G>A	p.Gly439Arg	0	4	0	4	3	1	0	0	rs746046215	AR_Pathogenic	Pathogenic	.	DM	Suzuki H et al., Acta Otolaryngol. 2007;127(12):1292-7.	D	D	27.6	0.961	1.196e-05	0	0.0001
SLC26A4	AR	c.1343C>T	chr7	107335067	107335067	C	T	NM_000441	c.1343C>T	p.Ser448Leu	0	1	0	1	1	0	0	0	rs747076316	AR_Pathogenic	Likely pathogenic	Likely_pathogenic	DM	Wu CC et al., Laryngoscope. 2005;115(6):1060-4.	D	D	33	0.905	1.991e-05	0.0001
SLC26A4	AR	c.1350G>C	chr7	107335074	107335074	G	C	NM_000441	c.1350G>C	p.Leu450Phe	0	1	0	1	1	0	0	0	.	AR_Likely_Pathogenic	.	.	.	This study	D	D	23.7	0.94	.	.
SLC26A4	AR	c.1412T>C	chr7	107335136	107335136	T	C	NM_000441	c.1412T>C	p.Leu471Pro	0	1	0	1	0	1	0	0	.	Uncertain_Significance	Unknown significance	Uncertain_significance	.	This study	D	D	29.3	0.981	.	.
SLC26A4	AR	c.1438-2A>G	chr7	107336376	107336376	A	G	NM_000441	c.1438-2A>G		0	0	1	1	0	0	0	1	rs1057516717	AR_Pathogenic	Likely pathogenic	Likely_pathogenic	.	This study	.	.	34	.	.	.
SLC26A4	AR	c.1489G>A	chr7	107336429	107336429	G	A	NM_000441	c.1489G>A	p.Gly497Ser	0	2	0	2	2	0	0	0	rs111033308	AR_Pathogenic	Pathogenic	.	DM	Li XC et al., Nat Genet. 1998;18(3):215-7.	D	D	29.5	0.967	1.989e-05	5.437e-05
SLC26A4	AR	c.1544+1G>T	chr7	107336485	107336485	G	T	NM_000441	c.1544+1G>T		0	1	0	1	0	0	0	1	.	AR_Likely_Pathogenic	.	.	.	This study	.	.	35	.	.	.
SLC26A4	AR	c.1579A>C	chr7	107338521	107338521	A	C	NM_000441	c.1579A>C	p.Thr527Pro	0	13	1	14	7	2	0	5	.	AR_Pathogenic	Pathogenic	Pathogenic/Likely_pathogenic	DM	Suzuki H et al., Acta Otolaryngol. 2007;127(12):1292-7.	D	D	26.7	0.965	.	.	0.0001
SLC26A4	AR	c.1580C>G	chr7	107338522	107338522	C	G	NM_000441	c.1580C>G	p.Thr527Arg	0	1	0	1	1	0	0	0	.	AR_Likely_Pathogenic	.	.	.	This study	D	D	26.8	0.926	.	.
SLC26A4	AR	c.1586T>G	chr7	107338528	107338528	T	G	NM_000441	c.1586T>G	p.Ile529Ser	0	2	2	4	2	0	0	2	rs786204739	AR_Pathogenic	Pathogenic	Pathogenic/Likely_pathogenic	DM	Wang QJ et al., Clin Genet. 2007;72(3):245-54.	D	P	30	0.939	.	.
SLC26A4	AR	c.1595G>T	chr7	107338537	107338537	G	T	NM_000441	c.1595G>T	p.Ser532Ile	0	4	0	4	3	0	0	1	rs1057516243	AR_Pathogenic	Likely pathogenic	Likely_pathogenic	DM	Yuan YY et al., Zhonghua Er Bi Yan Hou Tou Jing Wai Ke Za Zhi. 2009;44(6):449-54.	D	B	24.3	0.704	.	.
SLC26A4	AR	c.1614+1G>A	chr7	107338557	107338557	G	A	NM_000441	c.1614+1G>A		0	1	0	1	0	1	0	0	rs111033312	AR_Pathogenic	Pathogenic	Pathogenic	DM	Fugazzola L et al., Pediatr Res. 2002;51(4):479-84.	.	.	31	.	1.593e-05	0
SLC26A4	AR	c.1648dupT	chr7	107340560	107340560	-	T	NM_000441	c.1648dupT	p.Ser551PhefsTer13	2	9	1	12	11	1	0	0	.	AR_Pathogenic	Pathogenic	Pathogenic	DM	Namba A et al., J Hum Genet. 2001;46(9):518-21.	.	.	.	.	.	.	0.0001
SLC26A4	AR	c.1652_1653insT	chr7	107340565	107340565	-	T	NM_000441	c.1652_1653insT	p.Ser552GlnfsTer12	0	1	0	1	1	0	0	0	.	AR_Pathogenic	.	.	.	This study	.	.	.	.	.	.
SLC26A4	AR	c.1667A>G	chr7	107340580	107340580	A	G	NM_000441	c.1667A>G	p.Tyr556Cys	0	1	0	1	1	0	0	0	rs763006761	AR_Pathogenic	Pathogenic	Pathogenic/Likely_pathogenic	DM	Coyle B et al., Hum Mol Genet. 1998;7(7):1105-12.	D	D	26.4	0.893	1.594e-05	0
SLC26A4	AR	c.1694G>A	chr7	107340607	107340607	G	A	NM_000441	c.1694G>A	p.Cys565Tyr	0	3	0	3	3	0	0	0	rs111033257	AR_Pathogenic	Pathogenic	Likely_pathogenic	DM	Van Hauwe P et al., Hum Mol Genet. 1998;7(7):1099-104.	D	B	24.1	0.63	.	.
SLC26A4	AR	c.1707+5G>A	chr7	107340625	107340625	G	A	NM_000441	c.1707+5G>A		0	23	3	26	22	0	0	4	rs192366176	AR_Pathogenic	Pathogenic	Pathogenic	DM	Park HJ et al., Clin Genet. 2005;67(2):160-5.	.	.	.	.	8.017e-06	0.0001
SLC26A4	AR	c.1708-16_1708-32del17	chr7	107341514	107341530	CATTTTAAGTAACTTGA	-	NM_000441	c.1708-16_1708-32del17		0	1	0	1	0	1	0	0	.	Uncertain_Significance	Likely pathogenic	Likely_pathogenic	.	Okamoto Y et al., Laryngoscope. 2014;124(4):E134-40.	.	.	.	.	.	.
SLC26A4	AR	c.1708-16_1708-27del12	chr7	107341519	107341530	TAAGTAACTTGA	-	NM_000441	c.1708-16_1708-27del12		0	1	0	1	1	0	0	0	.	Uncertain_Significance	.	.	.	This study	.	.	.	.	.	.
SLC26A4	AR	c.1804-16_1804-27del12	chr7	107342245	107342256	TAAGTTGACAGT	-	NM_000441	c.1804-16_1804-27del12		0	1	0	1	1	0	0	0	.	Uncertain_Significance	.	.	.	This study	.	.	.	.	.	.
SLC26A4	AR	c.1970G>A	chr7	107342438	107342438	G	A	NM_000441	c.1970G>A	p.Ser657Asn	0	1	0	1	1	0	0	0	.	AR_Pathogenic	Pathogenic	.	DM	Kiyomizu K et al., Nihon Jibiinkoka Gakkai Kaiho. 2002;105(2):174-7.	D	D	24.4	0.68	.	.
SLC26A4	AR	c.1975G>C	chr7	107342443	107342443	G	C	NM_000441	c.1975G>C	p.Val659Leu	0	7	1	8	2	1	0	5	rs200455203	AR_Pathogenic	Pathogenic	Pathogenic/Likely_pathogenic	DM	Hu H et al., J Hum Genet. 2007;52(6):492-7.	D	B	23.3	0.616	7.962e-06	0.0001
SLC26A4	AR	c.1981G>A	chr7	107342449	107342449	G	A	NM_000441	c.1981G>A	p.Asp661Asn	0	1	0	1	1	0	0	0	.	AR_Likely_Pathogenic	.	.	.	This study	D	D	29.4	0.919	.	.
SLC26A4	AR	c.1997C>T	chr7	107342465	107342465	C	T	NM_000441	c.1997C>T	p.Ser666Phe	0	0	2	2	1	0	0	1	.	AR_Pathogenic	Pathogenic	.	DM	Tsukamoto K et al., Eur J Hum Genet. 2003;11(12):916-22.	D	D	27.1	0.766	.	.
SLC26A4	AR	c.2074T>C	chr7	107344815	107344815	T	C	NM_000441	c.2074T>C	p.Phe692Leu	0	4	0	4	2	0	0	2	.	AR_Pathogenic	Pathogenic	Pathogenic	DM	Okamoto Y et al., Laryngoscope. 2014;124(4):E134-40.	T	B	23.1	0.39	.	.	0.0004
SLC26A4	AR	c.2105_2106insGCTGG	chr7	107350514	107350514	-	GCTGG	NM_000441	c.2105_2106insGCTGG	p.Glu704GlyfsTer19	0	9	0	9	4	2	0	3	.	AR_Pathogenic	Pathogenic	Pathogenic	DM	Usami S et al., Hum Genet. 1999;104(2):188-92.	.	.	.	.	.	.	0.0002
SLC26A4	AR	c.2108T>C	chr7	107350517	107350517	T	C	NM_000441	c.2108T>C	p.Leu703Pro	0	3	0	3	2	0	0	1	.	AR_Pathogenic	Pathogenic	Pathogenic	DM	Wasano K et al., Hum Mutat. 2020;41(1):316-331.	D	D	29.1	0.925	.	.
SLC26A4	AR	c.2118C>A	chr7	107350527	107350527	C	A	NM_000441	c.2118C>A	p.Cys706Ter	0	2	1	3	3	0	0	0	rs142656144	AR_Pathogenic	Pathogenic	Pathogenic	DM	Zhao J et al., PLoS One. 2014;9(11):e108134.	.	.	37	.	7.959e-06	0
SLC26A4	AR	c.2123T>C	chr7	107350532	107350532	T	C	NM_000441	c.2123T>C	p.Phe708Ser	0	1	0	1	1	0	0	0	.	AR_Likely_Pathogenic	.	.	.	This study	D	D	28.2	0.899	.	.
SLC26A4	AR	c.2147A>G	chr7	107350556	107350556	A	G	NM_000441	c.2147A>G	p.Asp716Gly	0	2	0	2	2	0	0	0	.	AR_Pathogenic	Pathogenic	.	DM	Sakuma N et al., J Hum Genet. 2016;61(3):253-61.	T	P	25	0.814	.	.	0.0002
SLC26A4	AR	c.2162C>T	chr7	107350571	107350571	C	T	NM_000441	c.2162C>T	p.Thr721Met	1	10	2	13	9	1	0	3	rs121908363	AR_Pathogenic	Pathogenic	Pathogenic	DM	Usami S et al., Hum Genet. 1999;104(2):188-92.	D	D	27.3	0.864	5.174e-05	0	0.0001
SLC26A4	AR	c.2168A>G	chr7	107350577	107350577	A	G	NM_000441	c.2168A>G	p.His723Arg	7	257	37	301	198	18	0	85	rs121908362	AR_Pathogenic	Pathogenic	Pathogenic/Likely_pathogenic	DM	Van Hauwe P et al., Hum Mol Genet. 1998;7(7):1099-104.	D	D	25	0.933	0.0001	0.0016	0.0018
SLC26A4	AR	c.2173_2174insCTAT	chr7	107350582	107350582	-	CTAT	NM_000441	c.2173_2174insCTAT	p.Leu727TyrfsTer28	0	1	0	1	1	0	0	0	.	AR_Pathogenic	Pathogenic	Pathogenic	DM	Courtmans I et al., J Laryngol Otol. 2007;121(4):312-7.	.	.	.	.	7.959e-06	0
SLC26A4	AR	c.2228T>A	chr7	107350637	107350637	T	A	NM_000441	c.2228T>A	p.Leu743Ter	0	2	1	3	1	0	0	2	rs1057517303	AR_Pathogenic	Pathogenic	Pathogenic	DM	Yuan YY et al., Zhonghua Er Bi Yan Hou Tou Jing Wai Ke Za Zhi. 2009;44(6):449-54.	.	.	44	.	.	.
SLC26A4	AR	CNV						NM_000441	1 copy loss		0	1	0	1	0	0	0	1		AR_Pathogenic	.	.	.	This study
CDH23	AR	c.334G>C	chr10	73270756	73270756	G	C	NM_022124	c.334G>C	p.Gly112Arg	0	1	0	1	1	0	0	0	.	Uncertain_Significance	.	.	.	This study	D	D	25.8	0.209	.	.
CDH23	AR	c.336+1G>A	chr10	73270759	73270759	G	A	NM_022124	c.336+1G>A		0	1	0	1	1	0	0	0	rs764824311	AR_Pathogenic	Pathogenic	Pathogenic	DM	Astuto LM et al., Am J Hum Genet. 2002;71(2):262-75.	.	.	35	.	6.82e-05	0
CDH23	AR	c.[446C>T;9133T>A]	chr10	73326515	73326515	C	T	NM_022124	c.446C>T	p.Thr149Met	0	1	0	1	1	0	0	0	rs370947344	Uncertain_Significance	Unknown significance	Uncertain_significance	.	This study	D	D	26	0.329	2.858e-05	0.0001	0.0002
			chr10	73571127	73571127	T	A	NM_022124	c.9133T>A	p.Tyr3045Asn									.		.	.	.		D	B	24.8	0.52	.	.
CDH23	AR	c.478G>A	chr10	73326547	73326547	G	A	NM_022124	c.478G>A	p.Asp160Asn	0	2	1	3	2	1	0	0	rs1057519500	AR_Likely_Pathogenic**	Likely pathogenic	Conflicting_interpretations_of_pathogenicity	DM	Bonnet C et al., Eur J Hum Gent. 2016;24(12):1730-1738	D	D	27	0.805	4.021e-06	0
CDH23	AR	c.693C>G	chr10	73330615	73330615	C	G	NM_022124	c.693C>G	p.Asp231Glu	0	1	0	1	1	0	0	0	.	Uncertain_Significance	.	.	.	This study	D	B	25	0.333	.	.
CDH23	AR	c.719C>T	chr10	73330641	73330641	C	T	NM_022124	c.719C>T	p.Pro240Leu	14	182	22	218	130	38	4	46	rs121908354	AR_Pathogenic	Pathogenic	Pathogenic	DM	Wagatsuma M et al., Clin Genet. 2007;72(4):339-44.	D	P	28.8	0.516	4.012e-05	0.0006	0.0031
CDH23	AR	c.721T>G	chr10	73330643	73330643	T	G	NM_022124	c.721T>G	p.Tyr241Asp	0	2	0	2	0	1	0	1	.	Uncertain_Significance	.	.	.	This study	D	P	28.3	0.725	.	.
CDH23	AR	c.738C>A	chr10	73330660	73330660	C	A	NM_022124	c.738C>A	p.Tyr246Ter	0	0	1	1	0	0	0	1	.	AR_Likely_Pathogenic	.	.	.	This study	.	.	33	.	.	.
CDH23	AR	c.766C>T	chr10	73337683	73337683	C	T	NM_022124	c.766C>T	p.Arg256Cys	2	0	0	2	0	0	2	0	rs779764465	Uncertain_Significance	Unknown significance	Uncertain_significance	.	This study	D	D	32	0.249	1.768e-05	0	0.0001
CDH23	AR	c.792T>A	chr10	73337709	73337709	T	A	NM_022124	c.792T>A	p.Asp264Glu	1	1	0	2	2	0	0	0	.	AR_Likely_Pathogenic	.	.	.	This study	D	D	23.9	0.715	.	.
CDH23	AR	c.805C>T	chr10	73337722	73337722	C	T	NM_022124	c.805C>T	p.Arg269Trp	3	5	0	8	5	2	0	1	rs936479651	AR_Likely_Pathogenic	Unknown significance	.	.	This study	D	D	27.5	0.439	8.624e-06	0
CDH23	AR	c.842A>G	chr10	73375270	73375270	A	G	NM_022124	c.842A>G	p.Asn281Ser	0	2	0	2	1	1	0	0	.	Uncertain_Significance	.	.	.	This study	T	P	20.9	0.169	.	.	0.0001
CDH23	AR	c.864C>A	chr10	73375292	73375292	C	A	NM_022124	c.864C>A	p.Tyr288Ter	0	0	1	1	1	0	0	0	.	AR_Pathogenic	.	.	.	This study	.	.	37	.	.	.
CDH23	AR	c.901C>T	chr10	73375329	73375329	C	T	NM_022124	c.901C>T	p.Arg301Trp	0	1	0	1	1	0	0	0	rs397517364	AR_Likely_Pathogenic	Unknown significance	Uncertain_significance	.	This study	D	D	28.4	0.53	8.025e-06	0
CDH23	AR	c.902delG	chr10	73375330	73375330	G	-	NM_022124	c.902delG	p.Glu302ArgfsTer11	0	1	0	1	1	0	0	0	.	AR_Pathogenic	.	.	.	This study	.	.	.	.	.	.
CDH23	AR	c.902G>A	chr10	73375330	73375330	G	A	NM_022124	c.902G>A	p.Arg301Gln	0	3	0	3	3	0	0	0	rs121908355	AR_Likely_Pathogenic**	Pathogenic	Conflicting_interpretations_of_pathogenicity	DM	Wagatsuma M et al., Clin Genet. 2007;72(4):339-44.	D	D	28.5	0.563	8.025e-06	0
CDH23	AR	c.950C>T	chr10	73376966	73376966	C	T	NM_022124	c.950C>T	p.Thr317Met	0	1	0	1	0	1	0	0	rs781636195	Uncertain_Significance	Unknown significance	.	.	This study	D	D	24.9	0.207	8.04e-06	0	0.0002
CDH23	AR	c.1103C>T	chr10	73377119	73377119	C	T	NM_022124	c.1103C>T	p.Pro368Leu	0	1	0	1	0	0	0	1	.	Uncertain_Significance	.	.	.	This study	D	D	28.9	0.321	.	.
CDH23	AR	c.1184C>A	chr10	73377200	73377200	C	A	NM_001171932	c.1184C>A	p.Pro395Gln	0	1	0	1	0	0	1	0	.	Uncertain_Significance	.	.	.	This study	.	.	.	.	.	.
CDH23	AR	c.1167C>A	chr10	73405614	73405614	C	A	NM_022124	c.1167C>A	p.Tyr389Ter	0	1	0	1	1	0	0	0	.	AR_Pathogenic	.	.	.	This study	.	.	36	.	.	.
CDH23	AR	c.1201T>C	chr10	73405648	73405648	T	C	NM_022124	c.1201T>C	p.Ser401Pro	0	1	0	1	0	1	0	0	.	Uncertain_Significance	.	.	.	This study	D	D	28.2	0.496	.	.
CDH23	AR	c.1303G>A	chr10	73406228	73406228	G	A	NM_022124	c.1303G>A	p.Glu435Lys	0	1	0	1	1	0	0	0	rs747400662	Uncertain_Significance	Unknown significance	.	.	This study	T	P	32	0.63	4.016e-06	0
CDH23	AR	c.1342A>T	chr10	73406267	73406267	A	T	NM_022124	c.1342A>T	p.Ile448Phe	0	0	1	1	0	0	0	1	rs760730664	Uncertain_Significance	Unknown significance	Uncertain_significance	.	This study	D	D	29	0.63	4.011e-06	0	0.0004
CDH23	AR	c.1523T>C	chr10	73437221	73437221	T	C	NM_022124	c.1523T>C	p.Leu508Pro	0	1	0	1	1	0	0	0	.	Uncertain_Significance	.	.	.	This study	.	D	27.3	0.932	.	.
CDH23	AR	c.1535C>T	chr10	73437233	73437233	C	T	NM_022124	c.1535C>T	p.Thr512Met	1	1	0	2	0	2	0	0	rs370747698	Uncertain_Significance	Unknown significance	.	.	This study	.	B	22	0.232	4.94e-05	0	0.0001
CDH23	AR	c.1569dupT	chr10	73437266	73437266	-	T	NM_022124	c.1569dupT	p.Glu524Ter	0	1	0	1	1	0	0	0	.	AR_Likely_Pathogenic	.	.	.	This study	.	.	.	.	.	.
CDH23	AR	c.1612G>C	chr10	73437310	73437310	G	C	NM_022124	c.1612G>C	p.Gly538Arg	0	1	0	1	0	1	0	0	.	Uncertain_Significance	.	.	.	This study	.	D	25.6	0.428	.	.
CDH23	AR	c.1621G>A	chr10	73437319	73437319	G	A	NM_022124	c.1621G>A	p.Glu541Lys	0	1	0	1	1	0	0	0	rs562019725	Uncertain_Significance	Unknown significance	Uncertain_significance	.	This study	.	B	23.6	0.324	0.0001	5.612e-05
CDH23	AR	c.1797_1810del	chr10	73439188	73439201	CATTGTCAGTGCAT	-	NM_022124	c.1797_1810del	p.Ile600CysfsTer26	0	1	0	1	1	0	0	0	.	AR_Pathogenic	.	.	.	This study	.	.	.	.	.	.
CDH23	AR	c.1859-3C>A	chr10	73442199	73442199	C	A	NM_022124	c.1859-3C>A		0	1	0	1	0	0	0	1	.	Uncertain_Significance	.	.	.	This study	.	.	.	.	.	.
CDH23	AR	c.[1907T>A;9094G>A]	chr10	73442250	73442250	T	A	NM_022124	c.1907T>A	p.Leu636Gln	0	1	0	1	0	0	0	1	.	Uncertain_Significance	.	.	.	This study	.	P	24.6	0.113	.	.
			chr10	73571088	73571088	G	A	NM_022124	c.9094G>A	p.Asp3032Asn									rs368603948		Pathogenic	Uncertain_significance			D	D	29	0.325	8.03e-06	0
CDH23	AR	c.2102_2103insCCGGGAGTACGG	chr10	73450267	73450267	-	CCGGGAGTACGG	NM_022124	c.2102_2103insCCGGGAGTACGG	p.Gly705_Gln706insArgGluTyrGly	0	1	0	1	1	0	0	0	rs746882424	Uncertain_Significance	Unknown significance	.	.	This study	.	.	.	.	8.181e-06	0
CDH23	AR	c.2113G>C	chr10	73450278	73450278	G	C	NM_022124	c.2113G>C	p.Gly705Arg	0	1	0	1	1	0	0	0	.	Uncertain_Significance	.	.	.	This study	.	B	28.8	0.517	.	.
CDH23	AR	c.[2318A>C;2325C>G]	chr10	73455203	73455203	A	C	NM_022124	c.2318A>C	p.Asp773Ala	0	1	0	1	1	0	0	0	.	Uncertain_Significance	.	.	.	This study	D	P	27.7	0.623	.	.
			chr10	73455210	73455210	C	G	NM_022124	c.2325C>G	p.His775Gln									.		.	.	.	This study	.	B	19.03	0.05	.	.
CDH23	AR	c.2326C>A	chr10	73455211	73455211	C	A	NM_022124	c.2326C>A	p.Pro776Thr	0	1	0	1	0	0	0	1	.	Uncertain_Significance	.	.	.	This study	.	D	26.2	0.928	.	.
CDH23	AR	c.2407G>A	chr10	73461788	73461788	G	A	NM_022124	c.2407G>A	p.Val803Ile	1	1	0	2	0	0	2	0	.	AR_Likely_Pathogenic	Likely pathogenic	.	DM?	Miyagawa M et al., PLoS One. 2012;7(8):e40366.	T	B	16.81	0.053	.	.	0.0013
CDH23	AR	c.[2407G>A;7463G>A]	chr10	73461788	73461788	G	A	NM_022124	c.2407G>A	p.Val803Ile	1	0	0	1	0	1	0	0	.	AR_Likely_Pathogenic**	Likely pathogenic	.		This study	T	B	16.81	0.053	.	.	0.0013
			chr10	73560493	73560493	G	A	NM_022124	c.7463G>A	p.Arg2488His									rs148149598		Likely benign	Likely_benign			D	P	28.5	0.218	0.0002	5.564e-05	0.0003
CDH23	AR	c.2819T>C	chr10	73464753	73464753	T	C	NM_022124	c.2819T>C	p.Ile940Thr	0	1	0	1	0	0	1	0	.	Uncertain_Significance	.	.	.	This study	.	P	24.1	0.905	.	.	0.0002
CDH23	AR	c.2866G>A	chr10	73464800	73464800	G	A	NM_022124	c.2866G>A	p.Glu956Lys	4	26	0	30	19	4	0	7	rs756147087	AR_Pathogenic	Likely pathogenic	Likely_pathogenic	DM	Miyagawa M et al., PLoS One. 2012;7(8):e40366.	.	D	29.3	0.616	3.249e-05	5.596e-05	0.0003
CDH23	AR	c.2978C>G	chr10	73466678	73466678	C	G	NM_022124	c.2978C>G	p.Pro993Arg	0	1	0	1	1	0	0	0	.	Uncertain_Significance	,	.	.	This study	.	D	26.1	0.888	.	.
CDH23	AR	c.3220G>A	chr10	73468968	73468968	G	A	NM_022124	c.3220G>A	p.Asp1074Asn	0	1	1	2	2	0	0	0	rs750452808	AR_Pathogenic	Pathogenic	.	DM	Bonnet C et al., Eur J Hum Gent. 2016;24(12):1730-1738.	.	B	32	0.64	1.209e-05	0	0.0001
CDH23	AR	c.3241C>T	chr10	73472442	73472442	C	T	NM_022124	c.3241C>T	p.Arg1081Ter	0	3	0	3	1	0	0	2	rs866435331	AR_Pathogenic	Pathogenic	Pathogenic	DM	Kimberling WJ et al., Genet Med. 2010;12(8):512-6.	.	.	38	.	.	.
CDH23	AR	c.[3412T>C;6367G>A]	chr10	73483844	73483844	T	C	NM_022124	c.3412T>C	p.Trp1138Arg	0	1	0	1	1	0	0	0	.	Uncertain_Significance	.	.	.	This study	.	B	23.7	0.194	.	.
			chr10	73553052	73553052	G	A	NM_022124	c.6367G>A	p.Gly2123Arg									rs727504894		Unknown significance	Uncertain_significance	.	This study	.	D	17.79	0.817	8.03e-06	0
CDH23	AR	c.3591C>A	chr10	73490237	73490237	C	A	NM_022124	c.3591C>A	p.Tyr1197Ter	0	1	0	1	0	0	0	1	.	AR_Pathogenic	.	.	.	This study	.	.	36	.	.	.
CDH23	AR	c.3716-3C>G	chr10	73491741	73491741	C	G	NM_022124	c.3716-3C>G		0	1	0	1	1	0	0	0	.	Uncertain_Significance	.	.	.	This study	.	.	.	.	.	.
CDH23	AR	c.3866delC	chr10	73491894	73491894	C	-	NM_022124	c.3866delC	p.Pro1290ArgfsTer75	0	1	0	1	1	0	0	0	.	AR_Pathogenic	.	.	.	This study	.	.	.	.	.	.
CDH23	AR	c.3877delA	chr10	73491905	73491905	A	-	NM_022124	c.3877delA	p.Asn1293ThrfsTer72	0	1	0	1	0	0	1	0	.	AR_Pathogenic	.	.	.	This study	.	.	.	.	.	.
CDH23	AR	c.4021G>A	chr10	73492049	73492049	G	A	NM_022124	c.4021G>A	p.Asp1341Asn	0	3	3	6	2	0	1	3	rs121908351	AR_Likely_Pathogenic	Likely pathogenic	Likely_pathogenic	DM	de Brouwer AP et al., Hum Genet. 2003;112(2):156-63.	.	D	28.1	0.738	4.066e-06	0
CDH23	AR	c.4103C>T	chr10	73492131	73492131	C	T	NM_022124	c.4103C>T	p.Thr1368Met	0	1	0	1	0	0	1	0	rs762247872	Uncertain_Significance	Pathogenic	Uncertain_significance	DM	Miyagawa M et al., PLoS One. 2012;7(8):e40366.	.	D	32	0.892	1.806e-05	8.803e-05
CDH23	AR	c.4135C>T	chr10	73494027	73494027	C	T	NM_022124	c.4135C>T	p.Arg1379Cys	0	1	0	1	1	0	0	0	rs763502163	Uncertain_Significance	Unknown significance	.	.	This study	.	D	26	0.48	1.633e-05	0.0002	0.0002
CDH23	AR	c.4206+5G>A	chr10	73494103	73494103	G	A	NM_022124	c.4206+5G>A		2	0	0	2	0	2	0	0	rs768842900	Uncertain_Significance	Unknown significance	Uncertain_significance	.	This study	.	.	.	.	3.065e-05	6.053e-05	0.0002
CDH23	AR	c.4271C>A	chr10	73498316	73498316	C	A	NM_022124	c.4271C>A	p.Ser1424Ter	0	1	0	1	1	0	0	0	.	AR_Likely_Pathogenic	.	.	.	This study	.	.	39	.	.	.	0.0001
CDH23	AR	c.4328C>A	chr10	73498373	73498373	C	A	NM_022124	c.4328C>A	p.Ala1443Asp	0	1	0	1	0	0	0	1	.	AR_Likely_Pathogenic	.	.	.	This study	.	D	25.8	0.822	.	.
CDH23	AR	c.4359+5G>A	chr10	73498409	73498409	G	A	NM_022124	c.4359+5G>A		0	1	1	2	0	0	0	2	.	Uncertain_Significance	.	.	.	This study	.	.	.	.	.	.
CDH23	AR	c.4463A>G	chr10	73499504	73499504	A	G	NM_022124	c.4463A>G	p.Glu1488Gly	0	1	0	1	1	0	0	0	.	AR_Likely_Pathogenic	.	.	.	This study	.	D	29.8	0.951	.	.
CDH23	AR	c.4484T>G	chr10	73499525	73499525	T	G	NM_022124	c.4484T>G	p.Leu1495Arg	0	1	0	1	1	0	0	0	.	Uncertain_Significance		.	.	This study	.	D	29.6	0.662	.	.
CDH23	AR	c.4504C>T	chr10	73500594	73500594	C	T	NM_022124	c.4504C>T	p.Arg1502Ter	0	3	0	3	1	2	0	0	rs769742202	AR_Pathogenic	Likely pathogenic	Likely_pathogenic	DM	Astuto LM et al., Am J Hum Genet. 2002;71(2):262-75.	.	.	44	.	2.411e-05	0	0.0001
CDH23	AR	c.4672G>A	chr10	73501505	73501505	G	A	NM_022124	c.4672G>A	p.Gly1558Arg	0	1	0	1	0	1	0	0	rs760432842	Uncertain_Significance	Unknown significance	.	.	This study	.	D	29.1	0.826	1.627e-05	0.0001
CDH23	AR	c.4747G>A	chr10	73501580	73501580	G	A	NM_022124	c.4747G>A	p.Gly1583Ser	1	3	1	5	3	0	0	2	rs775013186	AR_Likely_Pathogenic	Unknown significance	.	.	This study	.	D	25.7	0.697	8.2e-06	0	0.0001
CDH23	AR	c.4762C>T	chr10	73501595	73501595	C	T	NM_022124	c.4762C>T	p.Arg1588Trp	13	68	17	98	16	48	9	25	rs137937502	AR_Pathogenic**	Pathogenic	Conflicting_interpretations_of_pathogenicity	DM	Miyagawa M et al., PLoS One. 2013;8(8):e71381.	.	D	23.2	0.421	0.0002	0.0011	0.0051
CDH23	AR	c.4783G>A	chr10	73501616	73501616	G	A	NM_022124	c.4783G>A	p.Glu1595Lys	0	2	1	3	1	1	0	1	rs778204574	AR_Pathogenic	Pathogenic	.	DM	Astuto LM et al., Am J Hum Genet. 2002;71(2):262-75.	.	P	26.3	0.55	2.079e-05	0
CDH23	AR	c.4853C>T	chr10	73537444	73537444	C	T	NM_022124	c.4853C>T	p.Thr1618Met	0	2	0	2	0	2	0	0	rs371884850	Uncertain_Significance	Unknown significance	Uncertain_significance	.	This study	.	D	27.3	0.558	2.068e-05	0
CDH23	AR	c.4877A>C	chr10	73537468	73537468	A	C	NM_022124	c.4877A>C	p.Asp1626Ala	0	2	0	2	2	0	0	0	.	AR_Likely_Pathogenic	Pathogenic	Pathogenic	DM	Miyagawa M et al., PLoS One. 2012;7(8):e40366.	.	D	25.9	0.918	.	.	0.0001
CDH23	AR	c.[5131G>A;5215G>A]	chr10	73538009	73538009	G	A	NM_022124	c.5131G>A	p.Val1711Ile	0	1	0	1	0	1	0	0	rs181611778	Uncertain_Significance**	Unknown significance	Likely_benign			.	D	22.7	0.17	0.0003	0.0026	0.001
			chr10	73539051	73539051	G	A	NM_022124	c.5215G>A	p.Asp1739Asn									rs370337521		Unknown significance	.			D	D	29.6	0.799	8.024e-06	0
CDH23	AR	c.5147A>C	chr10	73538025	73538025	A	C	NM_022124	c.5147A>C	p.Gln1716Pro	1	11	1	13	6	1	0	6	.	AR_Pathogenic	Pathogenic	Pathogenic	DM	Wagatsuma M et al., Clin Genet. 2007;72(4):339-44.	.	D	24.2	0.462	.	.	0.0001
CDH23	AR	c.5188-1G>A	chr10	73539023	73539023	G	A	NM_022124	c.5188-1G>A		0	1	0	1	0	1	0	0	.	AR_Pathogenic	.	.	.	This study	.	.	34	.	.	.
CDH23	AR	c.5215G>A	chr10	73539051	73539051	G	A	NM_022124	c.5215G>A	p.Asp1739Asn	1	0	0	1	0	1	0	0	rs370337521	Uncertain_Significance	Unknown significance	.	.	This study	D	D	29.6	0.799	8.024e-06	0
CDH23	AR	c.5237G>A	chr10	73539073	73539073	G	A	NM_022124	c.5237G>A	p.Arg1746Gln	0	2	1	3	2	0	0	1	rs111033270	AR_Pathogenic	Pathogenic	Pathogenic	DM	Bolz H et al., Nat Genet. 2001;27(1):108-12.	.	B	27.7	0.354	6.822e-05	0
CDH23	AR	c.5269G>A	chr10	73539105	73539105	G	A	NM_022124	c.5269G>A	p.Gly1757Ser	0	0	2	2	0	0	0	2	.	Uncertain_Significance	.	.	.	This study	.	D	22.6	0.421	.	.
CDH23	AR	c.5485delC	chr10	73544160	73544160	C	-	NM_022124	c.5485delC	p.Pro1830HisfsTer23	0	1	0	1	0	0	0	1	.	AR_Pathogenic	.	.	.	This study	.	.	.	.	.	.
CDH23	AR	c.5525T>C	chr10	73544670	73544670	T	C	NM_022124	c.5525T>C	p.Leu1842Pro	1	0	0	1	1	0	0	0	.	Uncertain_Significance	.	.	.	This study	.	D	23.8	0.408	.	.
CDH23	AR	c.5584G>A	chr10	73544729	73544729	G	A	NM_022124	c.5584G>A	p.Glu1862Lys	0	2	0	2	2	0	0	0	rs773004408	AR_Likely_Pathogenic	Unknown significance	.	DM	Xiang YB et al., Mol Genet Genomic Med, 2020;8(12):e1539.	.	P	24.7	0.568	1.203e-05	0
CDH23	AR	c.5712G>C	chr10	73544857	73544857	G	C	NM_022124	c.5712G>C	p.Thr1904Thr	0	1	0	1	0	0	0	1	.	Uncertain_Significance	.	.	.	This study	.	.	.	.	.	.
CDH23	AR	c.5747G>A	chr10	73545422	73545422	G	A	NM_022124	c.5747G>A	p.Arg1916His	0	0	1	1	0	0	0	1	rs746971522	AR_Pathogenic	Pathogenic	Uncertain_significance	DM	Park JH et al., Orphanet J Rare Dis. 2014;9:167.	.	D	25.9	0.736	2.944e-05	0.0001	0.0001
CDH23	AR	c.5779_5780del	chr10	73545454	73545455	TC	-	NM_022124	c.5779_5780del	p.Ser1927CysfsTer16	0	1	0	1	1	0	0	0	.	AR_Pathogenic	Pathogenic	.	DM	Yoshimura H et al., PLoS One. 2014;9(3):e90688.	.	.	.	.	.	.
CDH23	AR	c.5795C>T	chr10	73545470	73545470	C	T	NM_022124	c.5795C>T	p.Pro1932Leu	0	2	1	3	0	2	1	0	rs533857241	Uncertain_Significance	Unknown significance	.	.	This study	.	D	28.5	0.439	4.203e-06	5.749e-05
CDH23	AR	c.5815A>G	chr10	73545490	73545490	A	G	NM_022124	c.5815A>G	p.Arg1939Gly	0	1	0	1	1	0	0	0	.	AR_Likely_Pathogenic	.	.	.	This study	T	D	28.1	0.385	.	.
CDH23	AR	c.5820+5G>T	chr10	73545500	73545500	G	T	NM_022124	c.5820+5G>T		0	4	0	4	2	2	0	0	.	AR_Likely_Pathogenic	.	.	.	This study	.	.	.	.	.	.
CDH23	AR	c.5821-2A>G	chr10	73548695	73548695	A	G	NM_022124	c.5821-2A>G		0	1	0	1	1	0	0	0	.	AR_Pathogenic	Pathogenic	.	DM	Baux D et al., Hum Mutat. 2008;29(8):E76-87.	.	.	33	.	.	.
CDH23	AR	c.5839A>T	chr10	73548715	73548715	A	T	NM_022124	c.5839A>T	p.Ile1947Phe	0	1	0	1	0	1	0	0	.	Uncertain_Significance	.	.	.	This study	.	B	18.63	0.219	.	.
CDH23	AR	c.5859T>A	chr10	73548735	73548735	T	A	NM_022124	c.5859T>A	p.Asn1953Lys	0	1	0	1	1	0	0	0	.	Uncertain_Significance	.	.	.	This study	.	D	22.1	0.547	.	.
CDH23	AR	c.5870C>A	chr10	73548746	73548746	C	A	NM_022124	c.5870C>A	p.Pro1957His	0	1	0	1	0	1	0	0	.	Uncertain_Significance	.	.	.	This study	.	D	27.1	0.829	.	.
CDH23	AR	c.5957T>C	chr10	73550078	73550078	T	C	NM_022124	c.5957T>C	p.Leu1986Pro	0	2	0	2	0	0	0	2	.	Uncertain_Significance	.	.	.	This study	.	D	26.4	0.314	.	.
CDH23	AR	c.6049G>A	chr10	73550170	73550170	G	A	NM_022124	c.6049G>A	p.Gly2017Ser	0	0	1	1	1	0	0	0	rs183431253	AR_Pathogenic	Pathogenic	Likely_pathogenic	DM	Blanchet C et al., Rev Laryngol Otol Rhinol (Brod). 2007;128(3):137-43.	.	D	34	0.913	2.873e-05	0
CDH23	AR	c.6050-9G>A	chr10	73550880	73550880	G	A	NM_022124	c.6050-9G>A		0	1	0	1	1	0	0	0	rs367928692	AR_Pathogenic	Pathogenic	Pathogenic	DM	von Brederlow B et al., Hum Mutat. 2002;19(3):268-73.	.	.	.	.	4.888e-05	0
CDH23	AR	c.6085C>T	chr10	73550924	73550924	C	T	NM_022124	c.6085C>T	p.Arg2029Trp	9	54	5	68	17	28	10	13	rs750880909	AR_Pathogenic	Pathogenic	Pathogenic	DM	Wagatsuma M et al., Clin Genet. 2007;72(4):339-44.	.	D	16.92	0.701	2.445e-05	0.0002	0.0026
CDH23	AR	c.6098C>A	chr10	73550937	73550937	C	A	NM_022124	c.6098C>A	p.Ser2033Ter	0	2	0	2	0	0	1	1	.	AR_Pathogenic	.	.	.	This study	.	.	7.409	.	.	.
CDH23	AR	c.6319C>T	chr10	73553004	73553004	C	T	NM_022124	c.6319C>T	p.Arg2107Ter	0	1	0	1	0	1	0	0	.	AR_Pathogenic	Pathogenic	Pathogenic	DM	Bork JM et al., Am J Hum Genet. 2001;68(1):26-37.	.	.	22	.	.	.
CDH23	AR	c.6467G>A	chr10	73553152	73553152	G	A	NM_022124	c.6467G>A	p.Gly2156Asp	0	1	0	1	0	0	0	1	.	Uncertain_Significance	.	.	.	This study	.	D	21.9	0.449	.	.
CDH23	AR	c.6548T>A	chr10	73553233	73553233	T	A	NM_022124	c.6548T>A	p.Val2183Glu	0	0	1	1	1	0	0	0	.	Uncertain_Significance	.	.	.	This study	.	D	17.15	0.702	.	.
CDH23	AR	c.6604G>A	chr10	73553289	73553289	G	A	NM_022124	c.6604G>A	p.Asp2202Asn	0	1	0	1	1	0	0	0	rs121908349	AR_Likely_Pathogenic	Likely pathogenic	Likely_pathogenic	DM	Bork JM et al., Am J Hum Genet. 2001;68(1):26-37.	.	D	21.4	0.732	8.036e-06	5.564e-05	0.0001
CDH23	AR	c.6606C>A	chr10	73553291	73553291	C	A	NM_022124	c.6606C>A	p.Asp2202Glu	0	2	0	2	0	2	0	0	.	AR_Pathogenic	Pathogenic	.	DM	Yang T et al., Orphanet J Rare Dis. 2013;8:85.	.	D	20.4	0.734	.	.
CDH23	AR	c.6637G>C	chr10	73553322	73553322	G	C	NM_022124	c.6637G>C	p.Gly2213Arg	0	1	0	1	0	0	1	0	.	Uncertain_Significance	.	.	.	This study	.	B	12.74	0.094	.	.	0.0001
CDH23	AR	c.6655G>A	chr10	73553340	73553340	G	A	NM_022124	c.6655G>A	p.Asp2219Asn	0	1	0	1	1	0	0	0	rs555684781	Uncertain_Significance	Pathogenic	Uncertain_significance	DM	Moteki H et al., Clin Genet. 2016;89(4):466-472.	.	D	21.1	0.287	3.235e-05	0
CDH23	AR	c.6835_6838del	chr10	73558116	73558119	CTGA	-	NM_022124	c.6835_6838del	p.Thr2280SerfsTer92	0	1	0	1	1	0	0	0	.	AR_Likely_Pathogenic	Likely pathogenic	Likely_pathogenic	.	This study	.	.	.	.	.	.
CDH23	AR	c.6861T>G	chr10	73558142	73558142	T	G	NM_022124	c.6861T>G	p.Asn2287Lys	0	4	0	4	3	0	0	1	.	AR_Pathogenic	Pathogenic	.	DM	Miyagawa M et al., PLoS One. 2012;7(8):e40366.	D	D	19.53	0.667	.	.
CDH23	AR	c.6901T>C	chr10	73558182	73558182	T	C	NM_022124	c.6901T>C	p.Tyr2301His	0	1	0	1	1	0	0	0	rs771471936	Uncertain_Significance	Unknown significance	.	.	This study	D	P	24.8	0.458	4.012e-06	0
CDH23	AR	c.6966C>G	chr10	73558247	73558247	C	G	NM_022124	c.6966C>G	p.Asp2322Glu	0	2	0	2	2	0	0	0	.	AR_Likely_Pathogenic	.	.	.	This study	D	D	23.4	0.783	.	.
CDH23	AR	c.7054+1G>A	chr10	73558335	73558335	G	A	NM_022124	c.7054+1G>A		0	1	0	1	1	0	0	0	.	AR_Likely_Pathogenic	Unknown significance	.	.	This study	D	D	34	0.531	0	0
CDH23	AR	c.7087G>A	chr10	73558900	73558900	G	A	NM_022124	c.7087G>A	p.Glu2363Lys	0	1	0	1	1	0	0	0	rs753690054	Uncertain_Significance	Unknown significance	Uncertain_significance	.	This study	D	D	27.3	0.768	2.408e-05	0
CDH23	AR	c.7145G>A	chr10	73558958	73558958	G	A	NM_022124	c.7145G>A	p.Arg2382Gln	1	4		5	2	1	2	0	rs759439688	Uncertain_Significance	Pathogenic	Uncertain_significance	DM	Miyagawa M et al., PLoS One. 2013;8(8):e71381.	D	P	25.7	0.237	6.42e-05	0.0007	0.0002
CDH23	AR	c.7312G>A	chr10	73559336	73559336	G	A	NM_022124	c.7312G>A	p.Glu2438Lys	1	7	2	10	3	1	0	6	.	AR_Pathogenic	Pathogenic	Pathogenic	DM	Miyagawa M et al., PLoS One. 2013;8(8):e71381.	T	B	22.9	0.276	4.003e-06	0	0.0001
CDH23	AR	c.7322T>C	chr10	73559346	73559346	T	C	NM_022124	c.7322T>C	p.Leu2441Pro	1	3	0	4	2	0	1	1	.	AR_Likely_Pathogenic	.	.	.	This study	D	D	28.2	0.62	.	.
CDH23	AR	c.7362G>A	chr10	73559386	73559386	G	A	NM_022124	c.7362G>A	p.Thr2454Thr	0	1	0	1	0	0	0	1	rs370983472	Uncertain_Significance**	Likely pathogenic	Conflicting_interpretations_of_pathogenicity	DM?	Le Quesne Stabej P et al., J Med Genet. 2012;49(1):27-36.	.	.	.	.	.	.
CDH23	AR	c.7363-2A>C	chr10	73560391	73560391	A	C	NM_022124	c.7363-2A>C		0	2	0	2	2	0	0	0	.	AR_Pathogenic	.	.	.	This study	.	.	34	.	.	.
CDH23	AR	c.7412A>G	chr10	73560442	73560442	A	G	NM_022124	c.7412A>G	p.Tyr2471Cys	0	2	0	2	2	0	0	0	.	Uncertain_Significance	.	.	.	This study	D	D	28.3	0.859	.	.
CDH23	AR	c.7418T>C	chr10	73560448	73560448	T	C	NM_022124	c.7418T>C	p.Leu2473Pro	0	1	0	1	1	0	0	0	.	Uncertain_Significance	Likely pathogenic	.	DM?	Miyagawa M et al., PLoS One. 2012;7(8):e40366.	D	D	27.8	0.747	.	.
CDH23	AR	c.7463G>A	chr10	73560493	73560493	G	A	NM_022124	c.7463G>A	p.Arg2488His	0	9	0	9	4	5	0	0	rs148149598	Uncertain_Significance**	Likely benign	Likely_benign	.	This study	D	P	28.5	0.218	0.0002	5.564e-05	0.0003
CDH23	AR	c.7465C>T	chr10	73560495	73560495	C	T	NM_022124	c.7465C>T	p.Arg2489Cys	0	3	0	3	3	0	0	0	rs754223180	AR_Likely_Pathogenic	Unknown significance	.	.	This study	D	D	29.8	0.264	1.204e-05	0
CDH23	AR	c.7466G>A	chr10	73560496	73560496	G	A	NM_022124	c.7466G>A	p.Arg2489His	0	1	0	1	1	0	0	0	rs141986620	AR_Likely_Pathogenic	Likely pathogenic	Uncertain_significance	DM?	Wagatsuma M et al., Clin Genet. 2007;72(4):339-44.	D	P	29.4	0.21	2.409e-05	0
CDH23	AR	c.7482G>T	chr10	73560512	73560512	G	T	NM_022124	c.7482G>T	p.Gln2494His	0	1	0	1	1	0	0	0	.	Uncertain_Significance	.	.	.	This study	T	D	34	0.383	.	.
CDH23	AR	c.7525T>C	chr10	73562697	73562697	T	C	NM_022124	c.7525T>C	p.Phe2509Leu	0	1	1	2	1	0	0	1	.	Uncertain_Significance	.	.	.	This study	D	D	27.8	0.925	.	.
CDH23	AR	c.7630T>G	chr10	73562802	73562802	T	G	NM_022124	c.7630T>G	p.Leu2544Val	0	2	0	2	0	0	2	0	.	Uncertain_Significance	Pathogenic	.	DM	Yang T et al., Orphanet J Rare Dis. 2013;8:85.	T	B	11.29	0.025	.	.
CDH23	AR	c.7748delC	chr10	73563053	73563053	C	-	NM_022124	c.7748delC	p.Thr2584GlnfsTer70	1	0	0	1	0	1	0	0	.	AR_Pathogenic	.	.	.	This study	.	.	.	.	.	.
CDH23	AR	c.7820A>T	chr10	73563125	73563125	A	T	NM_022124	c.7820A>T	p.Asn2607Ile	0	1	0	1	1	0	0	0	.	Uncertain_Significance	.	.	.	This study	D	D	26.7	0.773	.	.
CDH23	AR	c.7933A>G	chr10	73565623	73565623	A	G	NM_022124	c.7933A>G	p.Asn2645Asp	0	1	0	1	0	1	0	0	.	Uncertain_Significance	.	.	.	This study	D	D	29	0.671	.	.
CDH23	AR	c.7990T>A	chr10	73565680	73565680	T	A	NM_022124	c.7990T>A	p.Phe2664Ile	0	1	0	1	0	1	0	0	.	Uncertain_Significance	.	.	.	This study	D	D	29.4	0.85	.	.
CDH23	AR	c.8064+1G>A	chr10	73565755	73565755	G	A	NM_022124	c.8064+1G>A		0	3	0	3	3	0	0	0	.	AR_Pathogenic	.	.	.	This study	.	.	34	.	.	.
CDH23	AR	c.8083G>A	chr10	73565943	73565943	G	A	NM_022124	c.8083G>A	p.Asp2695Asn	0	1	0	1	0	1	0	0	rs369501114	Uncertain_Significance	Unknown significance	Uncertain_significance	.	This study	D	D	32	0.789	2.266e-05	0
CDH23	AR	c.[8138A>G;8378G>A]	chr10	73565998	73565998	A	G	NM_022124	c.8138A>G	p.Glu2713Gly	0	1	0	1	0	0	0	1	.	AR_Likely_Pathogenic	.	.	.	This study	T	B	23.8	0.116	.	.
			chr10	73567342	73567342	G	A	NM_022124	c.8378G>A	p.Arg2793Gln									rs547034667		Likely pathogenic	Likely_pathogenic	DM	Capalbo A et al., PLoS Genet. 2019;15(10):e1008409.	D	D	31	0.575	3.619e-05	0
CDH23	AR	c.8166C>G	chr10	73566026	73566026	C	G	NM_022124	c.8166C>G	p.Phe2722Leu	0	1	0	1	1	0	0	0	.	AR_Likely_Pathogenic	.	.	.	This study	D	D	32	0.826	.	.
CDH23	AR	c.8247_8248insGT	chr10	73567102	73567102	-	GT	NM_022124	c.8247_8248insGT	p.Thr2751Ter	0	1	0	1	1	0	0	0	.	AR_Pathogenic	.	.	.	This study	.	.	.	.	.	.
CDH23	AR	c.8257G>A	chr10	73567112	73567112	G	A	NM_022124	c.8257G>A	p.Ala2753Thr	0	2	0	2	0	0	2	0	rs397517356	Uncertain_Significance	Pathogenic	Uncertain_significance	DM	Yang T et al., Orphanet J Rare Dis. 2013;8:85.	T	B	23	0.363	4.43e-05	0	0.0001
CDH23	AR	c.8282A>G	chr10	73567137	73567137	A	G	NM_022124	c.8282A>G	p.Asn2761Ser	0	0	1	1	0	0	0	1	rs779835256	Uncertain_Significance	Unknown significance	Uncertain_significance	.	This study	T	P	23.6	0.378	4.027e-06	5.571e-05
CDH23	AR	c.8330T>C	chr10	73567294	73567294	T	C	NM_022124	c.8330T>C	p.Phe2777Ser	2	2	0	4	2	1	0	1	.	AR_Pathogenic	Pathogenic	.	.	This study	D	D	31	0.91	.	.
CDH23	AR	c.8366dupG	chr10	73567329	73567329	-	G	NM_022124	c.8366dupG	p.Asp2790GlyfsTer37	0	1	0	1	1	0	0	0	.	AR_Pathogenic	.	.	.	This study	.	.	.	.	.	.
CDH23	AR	c.8378G>A	chr10	73567342	73567342	G	A	NM_022124	c.8378G>A	p.Arg2793Gln	0	2	0	2	0	0	0	2	rs547034667	AR_Likely_Pathogenic	Likely pathogenic	Likely_pathogenic	DM	Capalbo A et al., PLoS Genet. 2019;15(10):e1008409.	D	D	31	0.575	3.619e-05	0
CDH23	AR	c.8609C>G	chr10	73567651	73567651	C	G	NM_022124	c.8609C>G	p.Ala2870Gly	0	1	1	2	2	0	0	0	.	AR_Likely_Pathogenic	.	.	.	This study	D	D	27.8	0.777	.	.
CDH23	AR	c.8704_8708del	chr10	73567746	73567750	GGCCA	-	NM_022124	c.8704_8708del	p.Gln2903LeufsTer58	0	1	0	1	1	0	0	0	.	AR_Pathogenic	.	.	.	This study	.	.	.	.	.	.
CDH23	AR	c.8799_8805del	chr10	73569653	73569659	GGCCCGA	-	NM_022124	c.8799_8805del	p.Ala2934ThrfsTer16	0	2	0	2	0	0	0	2	.	AR_Pathogenic	.	.	.	This study	.	.	.	.	.	.
CDH23	AR	c.8803C>T	chr10	73569657	73569657	C	T	NM_022124	c.8803C>T	p.Arg2935Ter	0	0	1	1	1	0	0	0	.	AR_Pathogenic	Pathogenic	Pathogenic	DM	Reddy R et al. PLoS One. 2014;9(9):e107326	.	.	38	.	4.026e-06	0
CDH23	AR	c.8807A>G	chr10	73569661	73569661	A	G	NM_022124	c.8807A>G	p.Asp2936Gly	0	1	0	1	0	0	0	1	.	Uncertain_Significance	.	.	.	This study	D	B	25.1	0.831	.	.
CDH23	AR	c.8811dupG	chr10	73569664	73569664	-	G	NM_022124	c.8811dupG	p.Ala2938GlyfsTer25	0	3	0	3	2	0	1	0	.	AR_Pathogenic	.	.	.	This study	.	.	.	.	.	.
CDH23	AR	c.8828C>T	chr10	73569682	73569682	C	T	NM_022124	c.8828C>T	p.Thr2943Met	0	1	0	1	0	1	0	0	rs376632111	Uncertain_Significance	Unknown significance	.	.	This study	D	P	25.9	0.266	1.21e-05	0.0001	0.0002
CDH23	AR	c.8866C>A	chr10	73569720	73569720	C	A	NM_022124	c.8866C>A	p.Arg2956Ser	0	1	0	1	1	0	0	0	.	AR_Likely_Pathogenic	.	.	.	This study	D	B	23.4	0.388	.	.
CDH23	AR	c.8940_8942del	chr10	73569794	73569796	CAA	-	NM_022124	c.8940_8942del	p.Asn2981del	0	1	0	1	1	0	0	0	.	AR_Likely_Pathogenic	.	.	.	This study	.	.	.	.	.	.	0.0001
CDH23	AR	c.8979G>A	chr10	73569833	73569833	G	A	NM_022124	c.8979G>A	p.Gln2993Gln	0	1	0	1	1	0	0	0	.	Uncertain_Significance	.	.	.	This study	.	.	.	.	.	.
CDH23	AR	c.8811dupG	chr10	73570233	73570233	-	T	NM_022124	c.8811dupG	p.Val2996CysfsTer38	0	2	0	2	2	0	0	0	.	AR_Pathogenic	.	.	.	This study	.	.	.	.	.	.
CDH23	AR	c.8987T>G	chr10	73570236	73570236	T	G	NM_022124	c.8987T>G	p.Val2996Gly	0	3	0	3	3	0	0	0	.	Uncertain_Significance	.	.	.	This study	D	B	23.4	0.371	.	.	0.0001
CDH23	AR	c.9065T>C	chr10	73570314	73570314	T	C	NM_022124	c.9065T>C	p.Leu3022Pro	0	1	0	1	1	0	0	0	.	Uncertain_Significance	.	.	.	This study	D	D	29	0.609	.	.
CDH23	AR	c.9081_9082delinsAT	chr10	73571075	73571076	GA	AT	NM_022124	c.9081_9082delinsAT	p.Ile3028Phe	0	1	0	1	0	1	0	0	.	Uncertain_Significance	.	.	.	This study	.	.	.	.	.	.
CDH23	AR	c.9094G>A	chr10	73571088	73571088	G	A	NM_022124	c.9094G>A	p.Asp3032Asn	0	2	0	2	0	2	0	0	rs368603948	AR_Pathogenic	Pathogenic	Uncertain_significance	.	This study	D	D	29	0.325	8.03e-06	0
CDH23	AR	c.9127C>T	chr10	73571121	73571121	C	T	NM_022124	c.9127C>T	p.Arg3043Trp	0	1	0	1	0	1	0	0	rs375907609	AR_Pathogenic	Pathogenic	Uncertain_significance	DM	Bonnet C et al., Orphanet J Rare Dis. 2011;6:21.	D	B	24.9	0.416	2.81e-05	5.563e-05
CDH23	AR	c.9128G>C	chr10	73571122	73571122	G	C	NM_022124	c.9128G>C	p.Arg3043Pro	0	1	0	1	1	0	0	0	.	AR_Likely_Pathogenic	.	.	.	This study	D	B	26.3	0.421	.	.
CDH23	AR	c.26C>T	chr10	73572074	73572074	C	T	NM_001171935	c.26C>T	p.Pro9Leu	0	1	0	1	0	1	0	0	rs755214503	Uncertain_Significance	Unknown significance	.	.	This study	.	.	.	.	8.626e-06	0.0001	0.0027
CDH23	AR	c.71delA	chr10	73572119	73572122	AGTC	-	NM_001171935	c.71delA	p.Ala25ProfsTer29	0	5	2	7	4	1	0	2	.	Uncertain_Significance	.	.	.	This study	.	.	.	.	.	.
CDH23	AR	c.9398T>C	chr10	73572254	73572254	T	C	NM_022124	c.9398T>C	p.Leu3133Pro	0	2	0	2	2	0	0	0	.	Uncertain_Significance	.	.	.	This study	D	D	32	0.832	.	.
CDH23	AR	c.9467_9470del	chr10	73572323	73572326	TGAG	-	NM_022124	c.9467_9470del	p.Ser3157ArgfsTer58	0	1	0	1	0	1	0	0	.	AR_Likely_Pathogenic	.	.	.	This study	.	.	.	.	.	.
CDH23	AR	c.9859G>A	chr10	73574829	73574829	G	A	NM_022124	c.9859G>A	p.Gly3287Ser	0	2	0	2	0	1	0	1	rs374102885	Uncertain_Significance	Unknown significance	.	.	This study	D	B	22.4	0.527	8.246e-05	0.0005	0.0002
CDH23	AR	c.9904G>A	chr10	73574874	73574874	G	A	NM_022124	c.9904G>A	p.Glu3302Lys	0	0	1	1	0	0	0	1	rs368743687	Uncertain_Significance	Pathogenic	Uncertain_significance	DM	Besnard T et al., Mol Genet Genomic Med. 2014;2(1):30-43.	D	D	31	0.837	4.966e-05	0.0001
CDH23	AR	CNV						NM_022124	1 copy loss		0	2	0	2	0	1	0	1		AR_Pathogenic
STRC	AR	c.5120delG	chr15	43892277	43892277	C	-	NM_153700	c.5120delG	p.Ser1707IlefsTer18	0	2	0	2	0	0	0	2	.	AR_Pathogenic	.	.	.	This study	.	.	.	.	.	.
STRC	AR	c.4894C>T	chr15	43892831	43892831	G	A	NM_153700	c.4894C>T	p.Gln1632Ter	0	1	0	1	1	0	0	0	.	AR_Pathogenic	.	.	.	This study	.	.	40	.	.	.
STRC	AR	c.4778C>T	chr15	43893136	43893136	G	A	NM_153700	c.4778C>T	p.Ala1593Val	0	1	0	1	1	0	0	0	rs754953738	Uncertain_Significance	Unknown significance	.	.	This study	D	D	26.4	0.625	2.001e-05	5.442e-05
STRC	AR	c.4765G>T	chr15	43893149	43893149	C	A	NM_153700	c.4765G>T	p.Val1589Phe	0	1	0	1	1	0	0	0	rs147963245	Uncertain_Significance	Unknown significance	.	.	This study	T	B	20.9	0.096	4.015e-06	5.444e-05
STRC	AR	c.4570C>A	chr15	43893725	43893725	G	T	NM_153700	c.4570C>A	p.Arg1524Ser	0	1	0	1	1	0	0	0	.	Uncertain_Significance	.	.	.	This study	T	B	22.7	0.353	.	.	0.0006
STRC	AR	c.4552G>A	chr15	43893743	43893743	C	T	NM_153700	c.4552G>A	p.Gly1518Ser	0	5	0	5	5	0	0	0	.	Uncertain_Significance	.	.	DM?	Kim BJ et al., Gent Med. 2020;22(6):1119-1128.	D	D	24.2	0.531	.	.	0.0005
STRC	AR	c.4549_4550del	chr15	43893745	43893746	CA	-	NM_153700	c.4549_4550del	p.Trp1517GlyfsTer9	2	3	0	5	2	1	0	2	.	AR_Pathogenic	.	.	.	This study	.	.	.	.	.	.
STRC	AR	c.4549delT	chr15	43893746	43893746	A	-	NM_153700	c.4549delT	p.Trp1517GlyfsTer19	2	6	0	8	4	1	0	3	.	AR_Pathogenic	.	.	.	This study	.	.	.	.	.	.	0.0007
STRC	AR	c.4517_4518delinsCA	chr15	43895467	43895468	CA	TG	NM_153700	c.4517_4518delinsCA	p.Leu1506Pro	1	1	0	2	0	1	0	1	.	Uncertain_Significance	.	.	.	This study	.	.	.	.	.	.
STRC	AR	c.4472G>C	chr15	43895513	43895513	C	G	NM_153700	c.4472G>C	p.Cys1491Ser	0	0	1	1	0	0	0	1	.	Uncertain_Significance	.	.	.	This study	D	D	26.6	0.617	.	.
STRC	AR	c.3923A>C	chr15	43897469	43897469	T	G	NM_153700	c.3923A>C	p.Gln1308Pro	0	1	0	1	0	0	0	1	.	Uncertain_Significance	.	.	.	This study	D	B	19.11	0.382	.	.	0.0001
STRC	AR	c.3670C>T	chr15	43900289	43900289	G	A	NM_153700	c.3670C>T	p.Arg1224Ter	0	0	1	1	0	0	0	1	rs727503444	AR_Pathogenic	Pathogenic	Pathogenic	DM	Liu P et al., N Engl J Med. 2019;380(25):2478-2480.	.	.	40	.	5.583e-05	0
STRC	AR	CNV						NM_153700	1 copy loss		29	304	52	385	199	45	4	137		AR_Pathogenic	.	.	.	.
KCNQ4	AD	c.211delC	chr1	41249976	41249976	C	-	NM_004700	c.211delC	p.Gln71SerfsTer68	80	12	15	107	8	77	7	15	.	AD_Pathogenic	.	.	DM	Kamada F et al., J Hum Genet. 2006;51(5):455-460.	.	.	.	.	.	.
KCNQ4	AD	c.231_232insGC	chr1	41249996	41249996	-	GC	NM_004700	c.231_232insGC	p.Lys78AlafsTer62	1	0	0	1	0	1	0	0	.	AD_Pathogenic	.	.	DM	Naito T et al., PLoS One. 2013;8(5):e63231.	.	.	.	.	.	.
KCNQ4	AD	c.315-1G>A	chr1	41282936	41282936	G	A	NM_004700	c.315-1G>A		0	1	0	1	0	0	0	1	.	AD_Likely_Pathogenic	.	.	.	This study	.	.	33	.	.	.
KCNQ4	AD	c.436G>A	chr1	41283866	41283866	G	A	NM_004700	c.436G>A	p.Glu146Lys	1	0	0	1	1	0	0	0	.	Uncertain_Significance	.	.	.	This study	D	D	32	0.974	.	.
KCNQ4	AD	c.463G>A	chr1	41283893	41283893	G	A	NM_004700	c.463G>A	p.Gly155Arg	2	0	0	2	0	2	0	0	.	AD_Likely_Pathogenic	Pathogenic	.	DM	Iwasa YI et al,. PLoS One. 2016;11(12):e016	D	D	31	0.826	.	.
KCNQ4	AD	c.496C>G	chr1	41283926	41283926	C	G	NM_004700	c.496C>G	p.Arg166Gly	1	0	0	1	0	0	0	1	.	Uncertain_Significance	Unknown significance	.	.	This study	D	D	31	0.91	3.979e-06	0
KCNQ4	AD	c.689T>A	chr1	41284333	41284333	T	A	NM_004700	c.689T>A	p.Val230Glu	2	0	0	2	1	1	0	0	rs797044965	AD_Pathogenic	Pathogenic	Pathogenic	DM	Naito T et al., PLoS One. 2013;8(5):e63231.	D	P	32	0.97	.	.
KCNQ4	AD	c.701A>G	chr1	41284345	41284345	A	G	NM_004700	c.701A>G	p.His234Arg	0	0	1	1	0	0	0	1	rs1064796365	Uncertain_Significance	Likely pathogenic	Likely_pathogenic	.	This study	D	P	26.8	0.944	.	.
KCNQ4	AD	c.702T>G	chr1	41284346	41284346	T	G	NM_004700	c.702T>G	p.His234Gln	1	0	0	1	0	1	0	0	.	Uncertain_Significance	.	.	.	This study	D	B	23.6	0.808	.	.
KCNQ4	AD	c.740T>C	chr1	41285050	41285050	T	C	NM_004700	c.740T>C	p.Leu247Pro	0	0	1	1	0	1	0	0	.	Uncertain_Significance	.	.	.	This study	D	D	29	0.977	.	.
KCNQ4	AD	c.754G>C	chr1	41285064	41285064	G	C	NM_004700	c.754G>C	p.Ala252Pro	1	0	0	1	0	1	0	0	.	AD_Likely_Pathogenic	Pathogenic	.	DM	Iwasa YI et al,. PLoS One. 2016;11(12):e016	D	P	27.4	0.927	.	.
KCNQ4	AD	c.757T>C	chr1	41285067	41285067	T	C	NM_004700	c.757T>C	p.Ser253Pro	1	0	0	1	0	1	0	0	.	Uncertain_Significance	.	.	.	This study	D	D	29.8	0.973	.	.
KCNQ4	AD	c.758C>T	chr1	41285068	41285068	C	T	NM_004700	c.758C>T	p.Ser253Phe	1	0	1	2	1	0	0	1	.	Uncertain_Significance	.	.	.	This study	D	D	29.3	0.966	.	.
KCNQ4	AD	c.767T>G	chr1	41285077	41285077	T	G	NM_004700	c.767T>G	p.Val256Gly	4	0	0	4	0	4	0	0	.	Uncertain_Significance	.	.	DM?	Walls WD et al., Hum Genet. 2020;139(10)1315-1323.	D	D	28	0.963	.	.
KCNQ4	AD	c.770A>G	chr1	41285080	41285080	A	G	NM_004700	c.770A>G	p.Tyr257Cys	1	0	0	1	0	1	0	0	.	Uncertain_Significance	Unknown significance	.	DM?	Walls WD et al., Hum Genet. 2020;139(10)1315-1323.	D	D	28.7	0.968	.	.
KCNQ4	AD	c.773T>C	chr1	41285083	41285083	T	C	NM_004700	c.773T>C	p.Leu258Pro	4	0	0	4	0	1	2	1	.	Uncertain_Significance	.	.	DM?	Walls WD et al., Hum Genet. 2020;139(10)1315-1323.	D	P	27.6	0.963	.	.
KCNQ4	AD	c.801_803del	chr1	41285111	41285113	CTC	-	NM_004700	c.801_803del	p.Ser269del	0	1	0	1	0	1	0	0	rs797044966	AD_Likely_Pathogenic	Likely pathogenic	Likely_pathogenic	DM	Watabe T et al., Biochem Biophys Res Commun. 2013;432(3):475-9.	.	.	.	.	.	.
KCNQ4	AD	c.808T>C	chr1	41285118	41285118	T	C	NM_004700	c.808T>C	p.Tyr270His	1	0	0	1	0	1	0	0	rs797044967	AD_Pathogenic	Pathogenic	Pathogenic	DM	Namba K et al., BMC Res Notes. 2012;5:145.	D	D	28.5	0.978	.	.
KCNQ4	AD	c.825G>C	chr1	41285135	41285135	G	C	NM_004700	c.825G>C	p.Trp275Cys	1	2	0	3	3	0	0	0	rs956666801	AD_Likely_Pathogenic	Likely pathogenic	Likely_pathogenic	.	This study	D	D	32	0.928	.	.
KCNQ4	AD	c.827G>T	chr1	41285137	41285137	G	T	NM_004700	c.827G>T	p.Trp276Leu	1	0	0	1	0	1	0	0	.	AD_Pathogenic	Pathogenic	.	DM	Sommen M et al., Hum Mutat. 2016;37(8):812-9.	D	D	31	0.911	.	.
KCNQ4	AD	c.827G>C	chr1	41285137	41285137	G	C	NM_004700	c.827G>C	p.Trp276Ser	1	0	1	2	0	1	0	1	rs80358277	AD_Pathogenic	Pathogenic	Pathogenic	DM	Coucke PJ et al., Hum Mol Genet. 1999;8(7):1321-8.	D	D	31	0.935	.	.
KCNQ4	AD	c.833C>G	chr1	41285143	41285143	C	G	NM_004700	c.833C>G	p.Thr278Arg	2	0	0	2	2	0	0	0	.	Uncertain_Significance	.	.	.	This study	D	D	33	0.928	.	.
KCNQ4	AD	c.835-1G>T	chr1	41285546	41285546	G	T	NM_004700	c.835-1G>T		2	1	0	3	0	2	0	1	.	AD_Pathogenic	.	.	DM	Walls WD et al., Hum Genet. 2020;139(10)1315-1323.	.	.	34	.	.	.
KCNQ4	AD	c.842T>G	chr1	41285554	41285554	T	G	NM_004700	c.842T>G	p.Leu281Trp	1	0	0	1	0	1	0	0	.	AD_Likely_Pathogenic	.	.	DM	Walls WD et al., Hum Genet. 2020;139(10)1315-1323.	D	D	28.7	0.96	.	.
KCNQ4	AD	c.851T>A	chr1	41285563	41285563	T	A	NM_004700	c.851T>A	p.Ile284Asn	1	0	0	1	1	0	0	0	.	Uncertain_Significance	Unknown significance	Uncertain_significance	.	This study	D	D	31	0.947	.	.
KCNQ4	AD	c.853G>A	chr1	41285565	41285565	G	A	NM_004700	c.853G>A	p.Gly285Ser	4	1	0	5	2	1	0	2	rs28937588	AD_Pathogenic	Pathogenic	Pathogenic	DM	Kubisch C et al., Cell. 1999;96(3):437-46.	D	D	32	0.966	.	.
KCNQ4	AD	c.857A>G	chr1	41285569	41285569	A	G	NM_004700	c.857A>G	p.Tyr286Cys	3	2	0	5	3	2	0	0	rs876657841	AD_Pathogenic	Pathogenic	Uncertain_significance	DM	Sloan-Heggen CM et al., Hum Genet. 2016;135(4):441-450.	D	D	28.8	0.962	.	.
KCNQ4	AD	c.871C>T	chr1	41285583	41285583	C	T	NM_004700	c.871C>T	p.Pro291Ser	0	0	1	1	0	1	0	0	rs797044969	AD_Likely_Pathogenic	Pathogenic	Pathogenic	DM	Naito T et al., PLoS One. 2013;8(5):e63231.	D	D	25.8	0.979	.	.
KCNQ4	AD	c.872C>T	chr1	41285584	41285584	C	T	NM_004700	c.872C>T	p.Pro291Leu	0	0	2	2	0	0	0	2	rs797044970	AD_Likely_Pathogenic	Pathogenic	Pathogenic	DM	Naito T et al., PLoS One. 2013;8(5):e63231.	D	D	27.2	0.968	.	.
KCNQ4	AD	c.878C>T	chr1	41285590	41285590	C	T	NM_004700	c.878C>T	p.Thr293Ile	2	0	0	2	0	2	0	0	.	Uncertain_Significance	.	.	DM?	Walls WD et al., Hum Genet. 2020;139(10)1315-1323.	D	D	27.7	0.969	.	.
KCNQ4	AD	c.889A>G	chr1	41285601	41285601	A	G	NM_004700	c.889A>G	p.Arg297Gly	2	1	0	3	0	1	0	2	rs747802819	Uncertain_Significance	Unknown significance	.	DM?	Walls WD et al., Hum Genet. 2020;139(10)1315-1323.	D	D	27.9	0.909	0	0
KCNQ4	AD	c.909C>G	chr1	41285621	41285621	C	G	NM_004700	c.909C>G	p.Phe303Leu	1	0	0	1	0	1	0	0	.	Uncertain_Significance	.	.	.	This study	D	D	24.9	0.67	.	.
KCNQ4	AD	c.961G>A	chr1	41285852	41285852	G	A	NM_004700	c.961G>A	p.Gly321Ser	8	0	1	9	2	6	0	1	rs28939710	AD_Likely_Pathogenic	Likely pathogenic	Likely_pathogenic	DM	Coucke PJ et al., Hum Mol Genet. 1999;8(7):1321-8.	D	D	31	0.936	.	.	0.0001
KCNQ4	AD	c.992G>T	chr1	41285883	41285883	G	T	NM_004700	c.992G>T	p.Arg331Leu	1	0	0	1	0	0	0	1	.	Uncertain_Significance	.	.	.	This study	D	D	32	0.786	.	.
KCNQ4	AD	c.992G>C	chr1	41285883	41285883	G	C	NM_004700	c.992G>C	p.Arg331Pro	1	0	0	1	0	1	0	0	.	Uncertain_Significance	.	.	DM?	Walls WD et al., Hum Genet. 2020;139(10)1315-1323.	D	D	32	0.849	.	.
KCNQ4	AD	c.1012C>T	chr1	41285903	41285903	C	T	NM_004700	c.1012C>T	p.Arg338Trp	5	0	0	5	0	3	1	1	.	AD_Likely_Pathogenic	.	.	DM?	Walls WD et al., Hum Genet. 2020;139(10)1315-1323.	D	D	28.9	0.785	.	.
KCNQ4	AR	c.1042_1048del	chr1	41287985	41287992	GGCTGCCT	-	NM_004700	c.1042_1048del	p.Ala348GlyfsTer8	0	2	0	2	2	0	0	0	rs797044972	AR_Pathogenic	Pathogenic	Pathogenic	.	This study	.	.	.	.	.	.
KCNQ4	AD	c.1051C>T	chr1	41287995	41287995	C	T	NM_004700	c.1051C>T	p.Arg351Cys	1	0	0	1	1	0	0	0	.	Uncertain_Significance	Unknown significance	Uncertain_significance	.	This study	D	D	32	0.851	0	0
KCNQ4	AD	c.1325delT	chr1	41296788	41296788	T	-	NM_004700	c.1325delT	p.Met442ArgfsTer54	0	1	0	1	1	0	0	0	.	AD_Likely_Pathogenic	.	.	.	This study	.	.	.	.	.	.
KCNQ4	AD	c.1438_1439insAA	chr1	41296901	41296901	-	AA	NM_004700	c.1438_1439insAA	p.Ser482ArgfsTer15	0	0	1	1	0	0	0	1	.	AD_Likely_Pathogenic	.	.	.	This study	.	.	.	.	.	.
KCNQ4	AD	c.1471T>C	chr1	41296934	41296934	T	C	NM_004700	c.1471T>C	p.Phe491Leu	1	0	0	1	0	1	0	0		Uncertain_Significance	.	.	.	This study	D	B	22.1	0.848	.	.
KCNQ4	AD	c.1575dupC	chr1	41298746	41298746	-	C	NM_004700	c.1575dupC	p.Ile526HisfsTer38	0	1	0	1	0	1	0	0	.	AD_Likely_Pathogenic	.	.	.	This study	.	.	.	.	.	.
KCNQ4	AD	c.1656dupA	chr1	41300680	41300680	-	A	NM_004700	c.1656dupA	p.Leu553ThrfsTer11	0	1	0	1	0	0	0	1	.	AD_Likely_Pathogenic	.	.	.	This study	.	.	.	.	.	.
KCNQ4	AD	c.1687G>T	chr1	41300712	41300712	G	T	NM_004700	c.1687G>T	p.Glu563Ter	0	1	0	1	0	0	1	0	.	AD_Likely_Pathogenic	.	.	.	This study	.	.	48	.	.	.
KCNQ4	AD	c.1745G>A	chr1	41300770	41300770	G	A	NM_004700	c.1745G>A	p.Arg582Gln	0	0	1	1	0	0	0	1	rs770523151	Uncertain_Significance	Unknown significance	.	.	This study	D	D	35	0.847	0	0
KCNQ4	AD	c.1762G>C	chr1	41303353	41303353	G	C	NM_004700	c.1762G>C	p.Gly588Arg	1	0	0	1	0	1	0	0	.	Uncertain_Significance	.	.	DM?	Walls WD et al., Hum Genet. 2020;139(10)1315-1323.	D	D	29.5	0.898	.	.
MYO7A	AR	c.18+5G>A	chr11	76841703	76841703	G	A	NM_000260	c.18+5G>A		0	1	0	1	0	0	0	1	.	Uncertain_Significance	.	.	.	This study	.	.	.	.	.	.
MYO7A	AR	c.52C>T	chr11	76853788	76853788	C	T	NM_000260	c.52C>T	p.Gln18Ter	0	3	0	3	2	0	0	1	.	AR_Pathogenic	Pathogenic	Pathogenic	DM	Cremers FP et al., J Med Genet. 2007;44(2):153-60.	.	.	38	.	0	0	0.0001
MYO7A	AR	c.322delT	chr11	76866989	76866989	T	-	NM_000260	c.322delT	p.Tyr108ThrfsTer38	0	1	0	1	1	0	0	0	.	AR_Pathogenic	.	.	.	This study	.	.	.	.	.	.
MYO7A	AR	c.420C>G	chr11	76867087	76867087	C	G	NM_000260	c.420C>G	p.Asn140Lys	1	0	0	1	0	1	0	0	.	Uncertain_Significance	.	.	.	This study	D	B	21.3	0.415	.	.
MYO7A	AD	c.[420C>G;5503G>C]	chr11	76867087	76867087	C	G	NM_000260	c.420C>G	p.Asn140Lys	1	0	0	1	0	1	0	0	.	Uncertain_Significance		.		This study	D	B	21.3	0.415	.	.
			chr11	76916529	76916529	G	C	NM_000260	c.5503G>C	p.Glu1835Gln									.			.			T	B	23.3	0.593	.	.
MYO7A	AD	c.422G>T	chr11	76867089	76867089	G	T	NM_000260	c.422G>T	p.Cys141Phe	1	0	0	1	0	1	0	0	.	Uncertain_Significance	.	.	.	This study	D	P	26.5	0.853	.	.
MYO7A	AD	c.[439C>T;1436T>C]	chr11	76867106	76867106	C	T	NM_000260	c.439C>T	p.Arg147Cys	0	1	0	1	0	0	1	0	rs782808261	Uncertain_Significance**	Likely pathogenic	Conflicting_interpretations_of_pathogenicity	DM	Capalbo A et al., PLoS Genet. 2019;15(10):e1008409.	D	D	28.6	0.67	8.036e-06	5.565e-05
			chr11	76873258	76873258	T	C	NM_000260	c.1436T>C	p.Leu479Pro									.			.			T	P	23.3	0.468	.	.
MYO7A	AR	c.448C>T	chr11	76867115	76867115	C	T	NM_000260	c.448C>T	p.Arg150Ter	0	1	0	1	1	0	0	0	rs121965079	AR_Pathogenic	Pathogenic	Pathogenic	DM	Weil D et al., Nature. 1995;374(6517):60-1.	.	.	37	.	0	0
MYO7A	AR	c.473G>A	chr11	76867708	76867708	G	A	NM_000260	c.473G>A	p.Gly158Glu	0	1	0	1	1	0	0	0	.	AR_Likely_Pathogenic	.	.	.	This study	D	D	25.7	0.971	.	.
MYO7A	AD	c.[479C>G;2947G>T]	chr11	76867714	76867714	C	G	NM_000260	c.479C>G	p.Ser160Cys	9	3	1	13	1	8	0	4	.	AD_Pathogenic	Pathogenic	.	DM	Iwasa YI et al,. PLoS One. 2016;11(12):e016	D	D	26	0.927	.	.
			chr11	76893039	76893039	G	T	NM_000260	c.2947G>T	p.Asp983Tyr									.		Likely pathogenic	.	DM?	Iwasa YI et al,. PLoS One. 2016;11(12):e016	D	B	27.7	0.573	.	.
MYO7A	AR	c.494C>T	chr11	76867729	76867729	C	T	NM_000260	c.494C>T	p.Thr165Met	0	1	0	1	0	0	0	1	rs111033174	AR_Pathogenic	Pathogenic	Pathogenic	DM	Ouyang XM et al., Hum Genet. 2005;116(4):292-9.	D	D	26.2	0.946	2.809e-05	0
MYO7A	AD	c.547T>C	chr11	76867782	76867782	T	C	NM_000260	c.547T>C	p.Ser183Pro	1	0	0	1	0	0	1	0	.	Uncertain_Significance	.	.	.	This study	D	D	26.4	0.858	.	.
MYO7A	AR	c.562C>G	chr11	76867797	76867797	C	G	NM_000260	c.562C>G	p.Gln188Glu	0	1	0	1	0	0	0	1	rs572959359	Uncertain_Significance	Likely pathogenic	Uncertain_significance	DM?	Sun T et a., Invest Ophthamol Vis Sci. 2018;59(3):1229-1237.	D	D	25.4	0.843	3.611e-05	0.0004	0.0012
MYO7A	AR	c.635G>A	chr11	76867950	76867950	G	A	NM_000260	c.635G>A	p.Arg212His	0	2	0	2	2	0	0	0	rs28934610	AR_Pathogenic	Pathogenic	Pathogenic/Likely_pathogenic	DM	Weil D et al., Nature. 1995;374(6517):60-1.	D	D	31	0.898	1.204e-05	0	0.0001
MYO7A	AD	c.652G>A	chr11	76867967	76867967	G	A	NM_000260	c.652G>A	p.Asp218Asn	4	2	0	6	1	4	1	0	rs201539845	AD_Likely_Pathogenic	Likely pathogenic	Likely_pathogenic	DM	Sun Y et al., J Hum Genet. 2011;56(1):64-70.	D	D	29.9	0.651	4.415e-05	0	0.0001
MYO7A	AD	c.689C>T	chr11	76868004	76868004	C	T	NM_000260	c.689C>T	p.Ala230Val	0	1	1	2	0	1	0	1	rs797044512	AD_Pathogenic	Pathogenic	Pathogenic/Likely_pathogenic	DM	Di Leva F et al., Audiol Neurootol. 2006;11(3):157-64.	D	D	29.1	0.818	.	.
MYO7A	AR	c.705C>A	chr11	76868020	76868020	C	A	NM_000260	c.705C>A	p.Tyr235Ter	0	1	0	1	0	0	0	1	.	AR_Likely_Pathogenic	.	.	.	This study	.	.	40	.	.	.
MYO7A	AR	c.785_788del	chr11	76868374	76868377	TGAG	-	NM_000260	c.785_788del	p.Ser263ArgfsTer24	0	2	0	2	2	0	0	0	.	AR_Likely_Pathogenic	.	.	.	This study	.	.	.	.	.	.	0.0001
MYO7A	AR	c.849+1G>A	chr11	76868439	76868439	G	A	NM_000260	c.849+1G>A		0	4	0	4	4	0	0	0	rs781916556	AR_Likely_Pathogenic	Unknown significance	.	.	This study	.	.	35	.	4.463e-06	0
MYO7A	AD	c.860T>C	chr11	76869333	76869333	T	C	NM_000260	c.860T>C	p.Ile287Thr	1	0	0	1	1	0	0	0	.	Uncertain_Significance	.	.	.	This study	T	B	12.21	0.258	.	.
MYO7A	AR	c.940G>A	chr11	76869413	76869413	G	A	NM_000260	c.940G>A	p.Glu314Lys	0	1	0	1	0	1	0	0	rs782685774	Uncertain_Significance	Unknown significance	not_provided	.	This study	D	D	31	0.825	3.623e-05	0	0.0001
MYO7A	AR	c.1343+1G>A	chr11	76872162	76872162	G	A	NM_000260	c.1343+1G>A		0	1	0	1	1	0	0	0	.	AR_Pathogenic	Unknown significance	Likely_pathogenic	DM	Rong W et al., PLoS One. 2014;9(5):e97808.	.	.	35	.	.	.
MYO7A	AR	c.1369G>A	chr11	76873191	76873191	G	A	NM_000260	c.1369G>A	p.Ala457Thr	0	5	0	5	5	0	0	0	rs782255256	AR_Likely_Pathogenic	Unknown significance	.	.	This study	D	B	26.9	0.636	8.579e-06	0	0.0001
MYO7A	AR	c.1431T>A	chr11	76873253	76873253	T	A	NM_000260	c.1431T>A	p.Tyr477Ter	0	0	1	1	1	0	0	0	.	AR_Likely_Pathogenic	.	.	.	This study	.	.	33	.	.	.
MYO7A	AD	c.1436T>C	chr11	76873258	76873258	T	C	NM_000260	c.1436T>C	p.Leu479Pro	16	1	2	19	3	9	4	3	.	Uncertain_Significance		.			T	P	23.3	0.468	.	.
MYO7A	AR	c.1537G>C	chr11	76873359	76873359	G	C	NM_000260	c.1537G>C	p.Glu513Gln	1	3	1	5	2	2	0	1	.	AR_Likely_Pathogenic	.	.	.	This study	D	D	28.7	0.713	.	.	0.0002
MYO7A	AR	c.1617dupC	chr11	76873960	76873960	-	C	NM_000260	c.1617dupC	p.Lys542GlnfsTer5	0	1	0	1	1	0	0	0	rs782077721	AR_Pathogenic	Pathogenic	Pathogenic	DM	Bharadwaj AK et al., Exp Eye Res. 2000;71(2):173-81.	.	.	.	.	8.03e-06	0
MYO7A	AR	c.1667G>T	chr11	76874011	76874011	G	T	NM_000260	c.1667G>T	p.Gly556Val	0	1	0	1	0	1	0	0	rs527236085	AR_Likely_Pathogenic	Likely pathogenic	Likely_pathogenic	DM	Oishi M et al., Invest Ophthalmol Vis Sci. 2014;55(11):7369-75.	D	D	24.1	0.844	.	.
MYO7A	AR	c.1708C>T	chr11	76877119	76877119	C	T	NM_000260	c.1708C>T	p.Arg570Ter	0	0	2	2	2	0	0	0	.	AR_Pathogenic	Pathogenic	Pathogenic	DM	Yoshimura H et al., PLoS One. 2014;9(3):e90688.	.	.	40	.	.	.
MYO7A	AR	c.1820C>T	chr11	76883816	76883816	C	T	NM_000260	c.1820C>T	p.Ser607Leu	0	1	1	2	1	0	0	1	rs782598897	Uncertain_Significance	Unknown significance	.	.	This study	T	P	24.8	0.425	1.806e-05	8.566e-05	0.0004
MYO7A	AD	c.1966C>G	chr11	76885832	76885832	C	G	NM_000260	c.1966C>G	p.Leu656Val	3	1	1	5	0	2	3	0	.	Uncertain_Significance	.	.	.	This study	D	D	26.4	0.788	.	.
MYO7A	AD	c.1978G>A	chr11	76885844	76885844	G	A	NM_000260	c.1978G>A	p.Gly660Arg	4	0	0	4	1	2	0	1	.	AD_Pathogenic	Pathogenic	.	DM	Iwasa YI et al,. PLoS One. 2016;11(12):e016	D	D	29.2	0.976	.	.
MYO7A	AD	c.2003G>A	chr11	76885869	76885869	G	A	NM_000260	c.2003G>A	p.Arg668His	1	1	0	2	1	1	0	0	rs368575149	AD_Pathogenic	Pathogenic	Pathogenic	DM	Sang Q et al., PLoS One. 2013;8(1):e55178.	D	D	31	0.886	.	.
MYO7A	AR	c.2005C>T	chr11	76885871	76885871	C	T	NM_000260	c.2005C>T	p.Arg669Ter	0	1	1	2	1	0	0	1	rs111033201	AR_Pathogenic	Pathogenic	Pathogenic/Likely_pathogenic	DM	Liu XZ et al., Am J Hum Genet. 1998;63(3):909-12.	.	.	39	.	1.618e-05	0
MYO7A	AR	c.2023C>T	chr11	76885889	76885889	C	T	NM_000260	c.2023C>T	p.Arg675Cys	0	1	0	1	1	0	0	0	rs782459520	Uncertain_Significance	Pathogenic	Uncertain_significance	DM	Miyagawa M et al., PLoS One. 2013;8(8):e71381.	D	D	29.8	0.893	2.018e-05	0.0002	0.0003
MYO7A	AR	c.2074G>A	chr11	76885940	76885940	G	A	NM_000260	c.2074G>A	p.Val692Met	0	2	0	2	2	0	0	0	.	AR_Pathogenic	Pathogenic	.	DM	Yoshimura H et al., PLoS One. 2014;9(3):e90688.	T	P	26.7	0.778	.	.
MYO7A	AR	c.2079_2080insCC	chr11	76885945	76885945	-	CC	NM_000260	c.2079_2080insCC	p.Ala695ArgfsTer28	0	1	0	1	1	0	0	0	.	AR_Pathogenic	.	.	.	This study	.	.	.	.	.	.
MYO7A	AR	c.2115C>A	chr11	76886438	76886438	C	A	NM_000260	c.2115C>A	p.Cys705Ter	0	4	3	7	6	0	0	1	rs782255281	AR_Pathogenic	Pathogenic	Pathogenic	DM	Yoshimura H et al., PLoS One. 2014;9(3):e90688.	.	.	36	.	1.206e-05	0.0001	0.0003
MYO7A	AD	c.2185A>G	chr11	76886508	76886508	A	G	NM_000260	c.2185A>G	p.Lys729Glu	2	0	0	2	0	2	0	0	.	Uncertain_Significance	.	.	.	This study	D	B	29.6	0.926	.	.
MYO7A	AD	c.2219G>A	chr11	76888626	76888626	G	A	NM_000260	c.2219G>A	p.Arg740Gln	1	0	0	1	0	1	0	0	rs782276748	Uncertain_Significance	Unknown significance	.	.	This study	D	D	29.4	0.87	2.845e-05	0.0002	0.0005
MYO7A	AR	c.2311G>T	chr11	76890119	76890119	G	T	NM_000260	c.2311G>T	p.Ala771Ser	0	1	0	1	0	1	0	0	rs782384464	AR_Pathogenic	Pathogenic	Pathogenic	DM	Nakanishi H et al., J Hum Genet. 2010;55(12):796-800.	D	P	20.3	0.45	0	0	0.002
MYO7A	AR	c.2471_2472insCCGCGCCTATCTGGTGCGCAAGGCCTTCCGCCA	chr11	76890884	76890884	-	CCGCGCCTATCTGGTGCGCAAGGCCTTCCGCCA	NM_000260	c.2471_2472insCCGCGCCTATCTGGTGCGCAAGGCCTTCCGCCA	p.Arg836_Leu837insAlaTyrLeuValArgLysAlaPheArgHisArg	0	1	0	1	0	1	0	0	.	Uncertain_Significance	.	.	.	This study	.	.	.	.	.	.
MYO7A	AD	c.2558G>A	chr11	76890971	76890971	G	A	NM_000260	c.2558G>A	p.Arg853His	8	0	0	8	2	4	1	1	rs111033437	AD_Likely_Pathogenic	Likely pathogenic	Likely_pathogenic	DM	Sloan-Heggen CM et al., Hum Genet. 2016;135(4):441-450.	D	P	31	0.741	0	0
MYO7A	AD	c.2558G>T	chr11	76890971	76890971	G	T	NM_000260	c.2558G>T	p.Arg853Leu	1	0	0	1	1	0	0	0	.	Uncertain_Significance	Unknown significance	Uncertain_significance	.	This study	D	B	31	0.619	.	.
MYO7A	AD	c.2600T>A	chr11	76891433	76891433	T	A	NM_000260	c.2600T>A	p.Leu867His	1	0	0	1	0	0	1	0	.	Uncertain_Significance	.	.	.	This study	T	B	22	0.407	.	.	0.0002
MYO7A	AD	c.2651T>C	chr11	76891484	76891484	T	C	NM_000260	c.2651T>C	p.Met884Thr	2	0	0	2	1	1	0	0	.	Uncertain_Significance	.	.	.	This study	T	B	24.1	0.662	.	.
MYO7A	AD	c.2665G>A	chr11	76891498	76891498	G	A	NM_000260	c.2665G>A	p.Ala889Thr	5	0	0	5	1	2	1	1	.	Uncertain_Significance	.	.	.	This study	T	B	25	0.475	.	.
MYO7A	AD	c.2708A>C	chr11	76892439	76892439	A	C	NM_000260	c.2708A>C	p.Gln903Pro	1	0	0	1	0	1	0	0	.	Uncertain_Significance	.	.	.	This study	T	B	24.7	0.682	.	.
MYO7A	AD	c.2717G>C	chr11	76892448	76892448	G	C	NM_000260	c.2717G>C	p.Arg906Pro	1	0	0	1	1	0	0	0	.	Uncertain_Significance	.	.	.	This study	D	P	22.4	0.623	.	.
MYO7A	AR	c.2762G>A	chr11	76892493	76892493	G	A	NM_000260	c.2762G>A	p.Arg921Gln	0	1	0	1	0	1	0	0	rs782498923	Uncertain_Significance	Unknown significance	Uncertain_significance	.	This study	T	B	21.4	0.305	4.674e-05	0.0002	0.0011
MYO7A	AR	c.2777dupT	chr11	76892507	76892507	-	T	NM_000260	c.2777dupT	p.Glu927GlyfsTer9	0	1	0	1	1	0	0	0	.	AR_Likely_Pathogenic	.	.	.	This study	.	.	.	.	.	.
MYO7A	AD	c.2837_2839del	chr11	76892568	76892570	TGT	-	NM_000260	c.2837_2839del	p.Met946_Phe947delinsIle	1	0	0	1	1	0	0	0	.	Uncertain_Significance	.	.	.	This study	.	.	.	.	.	.
MYO7A	AD	c.2839T>G	chr11	76892570	76892570	T	G	NM_000260	c.2839T>G	p.Phe947Val	1	0	0	1	0	0	1	0	.	Uncertain_Significance	.	.	.	This study	D	D	28.6	0.845	.	.
MYO7A	AR	c.3151G>C	chr11	76893511	76893511	G	C	NM_000260	c.3151G>C	p.Asp1051His	0	1	0	1	0	0	1	0	.	Uncertain_Significance	.	Uncertain_significance	.	This study	D	D	25	0.903	.	.	0.001
MYO7A	AR	c.3475G>A	chr11	76895732	76895732	G	A	NM_000260	c.3475G>A	p.Gly1159Ser	2	12	1	15	11	3	0	1	rs568495838	Uncertain_Significance	Pathogenic	.	.	This study	D	D	29.9	0.929	8.914e-06	0	0.0007
MYO7A	AR	c.3508G>A	chr11	76900393	76900393	G	A	NM_000260	c.3508G>A	p.Glu1170Lys	0	1	0	1	1	0	0	0	rs111033214	AR_Pathogenic	Pathogenic	Pathogenic/Likely_pathogenic	DM	Cuevas JM et al., Hum Mutat. 1999;14(2):181.	D	D	28.5	0.964	2.012e-05	0
MYO7A	AR	c.3671delC	chr11	76901105	76901105	C	-	NM_000260	c.3671delC	p.Pro1225ArgfsTer7	0	2	0	2	2	0	0	0	.	AR_Pathogenic	.	.	.	This study	.	.	.	.	.	.
MYO7A	AD	c.3688C>T	chr11	76901122	76901122	C	T	NM_000260	c.3688C>T	p.Arg1230Cys	1	0	0	1	0	0	1	0	rs776862829	Uncertain_Significance	Unknown significance	Uncertain_significance	.	This study	D	D	27	0.849	3.105e-05	7.113e-05	0.0002
MYO7A	AR	c.3718C>T	chr11	76901152	76901152	C	T	NM_000260	c.3718C>T	p.Arg1240Trp	0	1	0	1	1	0	0	0	rs371374104	AR_Pathogenic	Pathogenic	Uncertain_significance	DM	Cremers FP et al., J Med Genet. 2007;44(2):153-60.	D	D	24.5	0.92	0	0
MYO7A	AD	c.3829G>C	chr11	76901820	76901820	G	C	NM_000260	c.3829G>C	p.Ala1277Pro	1	0	0	1	0	1	0	0	.	Uncertain_Significance	.	.	.	This study	D	D	25.2	0.756	.	.
MYO7A	AR	c.3932delC	chr11	76903103	76903103	C	-	NM_000260	c.3932delC	p.Leu1312TrpfsTer87	0	1	0	1	0	1	0	0	.	AR_Likely_Pathogenic	.	.	.	This study	.	.	.	.	.	.
MYO7A	AR	c.4039C>G	chr11	76903210	76903210	C	G	NM_000260	c.4039C>G	p.Arg1347Gly	0	1	0	1	0	1	0	0	.	Uncertain_Significance	.	.	.	This study	D	D	25.7	0.93	.	.	0.0001
MYO7A	AD	c.4118G>A	chr11	76903289	76903289	G	A	NM_000260	c.4118G>A	p.Arg1373Gln	1	0	0	1	0	0	1	0	rs886048677	Uncertain_Significance	Unknown significance	Uncertain_significance	.	This study	D	D	31	0.638	.	.
MYO7A	AD	c.4157A>G	chr11	76905403	76905403	A	G	NM_000260	c.4157A>G	p.Asp1386Gly	1	0	0	1	1	4	1	0	.	Uncertain_Significance	Unknown significance	.	.	This study	D	B	29.6	0.433	4.093e-06	0
MYO7A	AR	c.4482_4483insTG	chr11	76909580	76909580	-	TG	NM_000260	c.4482_4483insTG	p.Trp1495CysfsTer55	0	1	0	1	1	0	0	0	.	AR_Pathogenic	Pathogenic	.	DM	Yoshimura H et al., PLoS One. 2014;9(3):e90688.	.	.	.	.	.	.
MYO7A	AR	c.4490G>T	chr11	76909588	76909588	G	T	NM_000260	c.4490G>T	p.Gly1497Val	0	1	0	1	1	0	0	0	.	Uncertain_Significance	.	.	.	This study	D	D	25.7	0.962	.	.
MYO7A	AR	c.4510C>T	chr11	76909608	76909608	C	T	NM_000260	c.4510C>T	p.Gln1504Ter	0	1	0	1	1	0	0	0	.	AR_Pathogenic	Pathogenic	.	DM	Yoshimura H et al., PLoS One. 2014;9(3):e90688.	.	.	49	.	.	.
MYO7A	AR	c.4804C>T	chr11	76910815	76910815	C	T	NM_000260	c.4804C>T	p.Arg1602Trp	0	0	1	1	0	0	0	1	rs373048784	Uncertain_Significance	Unknown significance	Uncertain_significance	.	This study	D	D	29.8	0.697	8.895e-05	0.0001
MYO7A	AR	c.4921G>A	chr11	76912561	76912561	G	A	NM_000260	c.4921G>A	p.Glu1641Lys	1	0	0	1	1	0	0	0	rs767975012	Uncertain_Significance	Pathogenic	Uncertain_significance	DM	Miyagawa M et al., PLoS One. 2013;8(8):e71381.	T	P	25.9	0.407	3.21e-05	0.0001	0.0008
MYO7A	AR	c.4960G>T	chr11	76912600	76912600	G	T	NM_000260	c.4960G>T	p.Glu1654Ter	0	2	0	2	2	0	0	0	.	AR_Likely_Pathogenic	.	.	.	This study	.	.	51	.	.	.
MYO7A	AR	c.5106delG	chr11	76913407	76913407	G	-	NM_000260	c.5106delG	p.Ala1703ArgfsTer28	0	1	0	1	1	0	0	0	.	AR_Likely_Pathogenic	.	.	.	This study	.	.	.	.	.	.
MYO7A	AD	c.5138C>T	chr11	76913439	76913439	C	T	NM_000260	c.5138C>T	p.Thr1713Met	1	0	0	1	0	1	0	0	rs751716334	Uncertain_Significance	Unknown significance	Uncertain_significance	.	This study	D	D	28.1	0.747	1.878e-05	0
MYO7A	AR	c.5186C>T	chr11	76914122	76914122	C	T	NM_000260	c.5186C>T	p.Thr1729Met	0	3	0	3	0	3	0	0	.	Uncertain_Significance	Unknown significance	Uncertain_significance	.	This study	T	D	29.3	0.518	6.671e-06	0	0.001
MYO7A	AR	c.5201T>C	chr11	76914137	76914137	T	C	NM_000260	c.5201T>C	p.Met1734Thr	0	1	0	1	0	1	0	0	.	Uncertain_Significance	Unknown significance	.	.	This study	T	B	22.4	0.33	0	0	0.0016
MYO7A	AR	c.5320T>C	chr11	76914256	76914256	T	C	NM_000260	c.5320T>C	p.Phe1774Leu	0	1	0	1	1	0	0	0	.	AR_Likely_Pathogenic	Likely pathogenic	.	DM?	Yoshimura H et al., Int J Pediatr Otorhinolaryngol. 2013;77(2):298-302.	D	B	32	0.935	.	.
MYO7A	AR	c.5480+1G>A	chr11	76915275	76915275	G	A	NM_000260	c.5480+1G>A		0	1	0	1	0	0	0	1	rs749236379	AR_Pathogenic	Pathogenic	.	DM	Riazuddin S et al., Hum Mutat. 2008;29(4):502-11.	.	.	33	.	1.116e-05	0
MYO7A	AR	c.5481-1G>C	chr11	76916506	76916506	G	C	NM_000260	c.5481-1G>C		0	1	0	1	1	0	0	0	.	AR_Likely_Pathogenic	Likely pathogenic	Likely_pathogenic	DM	Ouyang XM et al., Hum Genet. 2005;116(4):292-9.	.	.	33	.	.	.	0.0001
MYO7A	AR	c.5503G>C	chr11	76916529	76916529	G	C	NM_000260	c.5503G>C	p.Glu1835Gln	1	0	0	1	0	1	0	0	.	Uncertain_Significance	.	.	.	This study	T	B	23.3	0.593	.	.
MYO7A	AR	c.5617C>T	chr11	76916643	76916643	C	T	NM_000260	c.5617C>T	p.Arg1873Trp	0	3	1	4	2	0	0	2	rs397516321	AR_Pathogenic	Pathogenic	Pathogenic/Likely_pathogenic	DM	Roux AF et al., J Med Genet. 2006;43(9):763-8.	D	D	27.7	0.887	1.211e-05	0.0001	0.0001
MYO7A	AR	c.5636+1G>T	chr11	76916663	76916663	G	T	NM_000260	c.5636+1G>T		0	1	0	1	1	0	0	0	.	AR_Likely_Pathogenic	Pathogenic	.	DM	Yoshimura H et al., PLoS One. 2014;9(3):e90688.	.	.	34	.	.	.
MYO7A	AR	c.5660C>T	chr11	76917165	76917165	C	T	NM_000260	c.5660C>T	p.Pro1887Leu	0	1	0	1	1	0	0	0	rs199606180	AR_Pathogenic	Pathogenic	Pathogenic/Likely_pathogenic	DM	Bharadwaj AK et al., Exp Eye Res. 2000;71(2):173-81.	D	D	25.3	0.918	1.214e-05	0.0001
MYO7A	AR	c.5866_5867insTTCCTGAGAATGACTTCTTCTTTGAC	chr11	76919484	76919484	-	TTCCTGAGAATGACTTCTTCTTTGAC	NM_000260	c.5866_5867insTTCCTGAGAATGACTTCTTCTTTGAC	p.Val1966LeufsTer13	0	1	0	1	1	0	0	0	.	AR_Pathogenic	.	.	.	This study	.	.	.	.	.	.
MYO7A	AR	c.5899C>T	chr11	76919517	76919517	C	T	NM_000260	c.5899C>T	p.Arg1967Ter	0	1	0	1	1	0	0	0	rs376764423	AR_Pathogenic	Pathogenic	Pathogenic/Likely_pathogenic	DM	Shahzad M et al., Otolaryngol Head Neck Surg. 2013;149(3):478-87.	.	.	55	.	1.206e-05	0
MYO7A	AR	c.5930G>A	chr11	76919548	76919548	G	A	NM_000260	c.5930G>A	p.Arg1977Gln	1		0	1	0	1	0	0	rs762420918	Uncertain_Significance	Unknown significance	Uncertain_significance	.	This study	D	B	25.6	0.639	6.864e-05	0.0007	0.0006
MYO7A	AR	c.6051G>C	chr11	76919848	76919848	G	C	NM_000260	c.6051G>C	p.Gln2017His	0	1	0	1	0	0	0	1	.	Uncertain_Significance	.	.	.	This study	D	B	35	0.861	.	.
MYO7A	AR	c.6204_6205del	chr11	76922349	76922350	TA	-	NM_000260	c.6204_6205del	p.Ile2069ProfsTer6	0	2	0	2	2	0	0	0	.	AR_Pathogenic	Pathogenic	.	DM	Yoshimura H et al., PLoS One. 2014;9(3):e90688.	.	.	.	.	.	.
MYO7A	AR	c.6321G>A	chr11	76922949	76922949	G	A	NM_000260	c.6321G>A	p.Trp2107Ter	0	4	0	4	2	1	1	0	rs773945008	AR_Pathogenic	Pathogenic	Pathogenic	DM	Yoshimura H et al., PLoS One. 2014;9(3):e90688.	.	.	49	.	.	.
MYO7A	AR	c.6362C>T	chr11	76924004	76924004	C	T	NM_000260	c.6362C>T	p.Thr2121Met	1	0	0	1	1	0	0	0	rs769205075	Uncertain_Significance	Unknown significance	Uncertain_significance	.	This study	D	D	29	0.595	5.983e-05	6.193e-05	0.0001
MYO7A	AR	c.6478T>G	chr11	76924944	76924944	T	G	NM_000260	c.6478T>G	p.Trp2160Gly	0	1	0	1	1	0	0	0	.	AR_Likely_Pathogenic	Likely pathogenic	Uncertain_significance	DM?	Mutai H et al., Orphanet J Rare Dis. 2013;8:172.	D	D	32	0.911	.	.	0.0002
MYO7A	AD	c.6529G>A	chr11	76924995	76924995	G	A	NM_000260	c.6529G>A	p.Gly2177Arg	1	0	0	1	0	1	0	0	.	Uncertain_Significance	.	.	.	This study	D	D	29.8	0.751	.	.
MYO7A	AR	c.6542T>C	chr11	76925008	76925008	T	C	NM_000260	c.6542T>C	p.Leu2181Pro	0	0	2	2	2	0	0	0	.	AR_Pathogenic	Pathogenic	.	DM	Yoshimura H et al., PLoS One. 2014;9(3):e90688.	D	D	31	0.939	.	.
MYO7A	AR	c.6546C>A	chr11	76925012	76925012	C	A	NM_000260	c.6546C>A	p.Cys2182Ter	0	1	0	1	0	0	0	1	.	AR_Likely_Pathogenic	.	.	.	This study	.	.	45	.	.	.
MYO7A	AR	c.6551C>T	chr11	76925017	76925017	C	T	NM_000260	c.6551C>T	p.Thr2184Met	0	1	0	1	1	0	0	0	.	AR_Likely_Pathogenic	Likely pathogenic	Likely_pathogenic	DM	Yoshimura H et al., PLoS One. 2014;9(3):e90688.	D	D	29.4	0.823	.	.
MYO7A	AR	c.6558+1G>C	chr11	76925025	76925025	G	C	NM_000260	c.6558+1G>C		0	2	0	2	2	0	0	0	.	AR_Pathogenic	.	.	.	This study	.	.	35	.	.	.
MYO6	AD	c.187delT	chr6	76532568	76532569	TG	-	NM_004999	c.187delT	p.Cys63ValfsTer3	2	0	0	2	0	0	0	2	.	AD_Likely_Pathogenic	.	.	DM	Oka SI et al., Genes (Basel). 2020;11(3):273.	.	.	.	.	.	.
MYO6	AD	c.201delT	chr6	76538270	76538270	T	-	NM_004999	c.201delT	p.Leu68Ter	1	0	0	1	0	1	0	0	.	AD_Pathogenic	Pathogenic	.	DM	Oka SI et al., Genes (Basel). 2020;11(3):273.	.	.	.	.	.	.
MYO6	AD	c.238C>T	chr6	76538307	76538307	C	T	NM_004999	c.238C>T	p.Arg80Ter	3	1	0	4	1	2	0	1	rs727504567	AD_Likely_Pathogenic	Likely pathogenic	Likely_pathogenic	DM	Sampaio-Silva J et al., Ann Hum Genet. 2018;82(1):23-34.	.	.	38	.	3.987e-06	0
MYO6	AD	c.261+1_261+4delGTAA	chr6	76538331	76538334	GTAA	-	NM_004999	c.261+1_261+4delGTAA		0	0	1	1	0	0	0	1	.	AD_Likely_Pathogenic	.	.	.	This study	.	.	.	.	.	.
MYO6	AD	c.261+1G>T	chr6	76538331	76538331	G	T	NM_004999	c.261+1G>T		1	0	0	1	0	0	1	0	.	AD_Likely_Pathogenic	.	.	.	This study	.	.	34	.	.	.
MYO6	AD	c.374C>A	chr6	76540245	76540245	C	A	NM_004999	c.374C>A	p.Pro125His	1	0	0	1	0	1	0	0	.	AD_Likely_Pathogenic	Likely pathogenic	.	DM?	Oka SI et al., Genes (Basel). 2020;11(3):273.	D	D	29.1	0.871	.	.
MYO6	AD	c.406C>T	chr6	76542573	76542573	C	T	NM_004999	c.406C>T	p.Arg136Ter	1	0	0	1	0	1	0	0	.	AD_Likely_Pathogenic	Unknown significance	.	.	This study	.	.	37	.	3.98e-06	0
MYO6	AD	c.429_431del	chr6	76542596	76542598	GAG	-	NM_004999	c.429_431del	p.Met143_Ser144delinsIle	3	0	0	3	0	1	0	2	.	AD_Likely_Pathogenic	Pathogenic	.	DM	Oka SI et al., Genes (Basel). 2020;11(3):273.	.	.	.	.	.	.
MYO6	AD	c.553+1G>T	chr6	76545674	76545674	G	T	NM_004999	c.553+1G>T		1	0	0	1	0	1	0	0	.	AD_Pathogenic	Pathogenic	.	DM	Oka SI et al., Genes (Basel). 2020;11(3):273.	.	.	34	.	.	.
MYO6	AD	c.577delG	chr6	76550325	76550325	G	-	NM_004999	c.577delG	p.Gly193GlufsTer18	2	0	0	2	0		2	0	.	AD_Pathogenic	Pathogenic	.	DM	Oka SI et al., Genes (Basel). 2020;11(3):273.	.	.	.	.	.	.
MYO6	AD	c.598A>T	chr6	76550346	76550346	A	T	NM_004999	c.598A>T	p.Asn200Tyr	2	0	0	2	0		0	2	.	Uncertain_Significance	.	.	.	This study	D	D	26.3	0.93	.	.
MYO6	AD	c.604A>G	chr6	76550352	76550352	A	G	NM_004999	c.604A>G	p.Asn202Asp	1	0	0	1	0	1	0	0	.	AD_Likely_Pathogenic	Likely pathogenic	.	DM?	Oka SI et al., Genes (Basel). 2020;11(3):273.	D	D	26	0.875	.	.
MYO6	AD	c.614G>T	chr6	76550362	76550362	G	T	NM_004999	c.614G>T	p.Arg205Leu	1	1	0	2	0	1	0	1	.	Uncertain_Significance	.	.	.	This study	D	D	31	0.917	.	.
MYO6	AD	c.613C>T	chr6	76550361	76550361	C	T	NM_004999	c.613C>T	p.Arg205Ter	0	1	0	1	0		0	1	rs557441143	AD_Pathogenic	Pahogenic	.	DM	Choi BY et al., PLoS One. 2013;8(8):e68692.
MYO6	AD	c.844delT	chr6	76554641	76554641	T	-	NM_004999	c.844delT	p.Phe282LeufsTer25	0	1	0	1	0	1	0	0	.	AD_Likely_Pathogenic	.	.	.	This study	.	.	.	.	.	.
MYO6	AD	c.863_866del	chr6	76554660	76554663	ACAA	-	NM_004999	c.863_866del	p.Lys289ArgfsTer17	7	0	1	8	1	4	1	2	rs749752357	AD_Pathogenic	Pathogenic	Likely_pathogenic	DM	Shearer AE et al., Proc Natl Acad Sci U S A. 2010;107(49):21104-9.	.	.	.	.	3.981e-06	0	0.0001
MYO6	AD	c.877C>T	chr6	76554674	76554674	C	T	NM_004999	c.877C>T	p.Gln293Ter	1	0	0	1	0	1	0	0	.	AD_Likely_Pathogenic	.	.	.	This study	.	.	40	.	.	.
MYO6	AD	c.886delA	chr6	76554683	76554683	A	-	NM_004999	c.886delA	p.Ser297ValfsTer10	0	1	1	2	0	0	0	2	.	AD_Likely_Pathogenic	.	.	.	This study	.	.	.	.	.	.
MYO6	AD	c.897+1G>A	chr6	76554695	76554695	G	A	NM_004999	c.897+1G>A		1	0	0	1	0	1	0	0	.	AD_Likely_Pathogenic	.	.	.	This study	.	.	34	.	.	.
MYO6	AD	c.897+2T>C	chr6	76554696	76554696	T	C	NM_004999	c.897+2T>C		2	0	1	3	0	1	1	1	.	AD_Pathogenic	Pathogenic	.	DM	Iwasa YI et al,. PLoS One. 2016;11(12):e016	.	.	33	.	.	.
MYO6	AD	c.1015C>T	chr6	76558185	76558185	C	T	NM_004999	c.1015C>T	p.Arg339Trp	1	1	1	3	0	1	1	1	.	AD_Pathogenic	Pathogenic	.	DM	Yang T et al., Orphanet J Rare Dis. 2013;8:85.	D	D	28.9	0.852	3.98e-06	0
MYO6	AD	c.1079-2A>G	chr6	76564854	76564854	A	G	NM_004999	c.1079-2A>G		1	0	0	1	0	1	0	0	.	AD_Pathogenic	Pathogenic	.	DM	Oka SI et al., Genes (Basel). 2020;11(3):273.	.	.	33	.	.	.
MYO6	AD	c.1247C>A	chr6	76566837	76566837	C	A	NM_004999	c.1247C>A	p.Ala416Glu	1	0	0	1	0	1	0	0	.	Uncertain_Significance	.	.	.	This study	D	D	25.2	0.894	.	.
MYO6	AD	c.1325G>A	chr6	76566915	76566915	G	A	NM_004999	c.1325G>A	p.Cys442Tyr	1	0	0	1	0	1	0	0	rs121912557	AD_Pathogenic	Pathogenic	Pathogenic	DM	Melchionda S et al., Am J Hum Genet. 2001;69(3):635-40.	D	D	28.9	0.959	.	.
MYO6	AD	c.1376G>A	chr6	76566966	76566966	G	A	NM_004999	c.1376G>A	p.Gly459Asp	1	0	0	1	0	1	0	0	.	AD_Likely_Pathogenic	Likely pathogenic	.	DM?	Oka SI et al., Genes (Basel). 2020;11(3):273.	D	D	28.4	0.946	.	.
MYO6	AD	c.1455T>A	chr6	76568692	76568692	T	A	NM_004999	c.1455T>A	p.Asn485Lys	1	0	0	1	0	1	0	0	.	AD_Likely_Pathogenic	Pathogenic	.	DM	Iwasa YI et al,. PLoS One. 2016;11(12):e016	D	D	18.3	0.602	.	.
MYO6	AD	c.1646dupA	chr6	76572411	76572411	-	A	NM_004999	c.1646dupA	p.His551AlafsTer14	0	0	1	1	0	0	0	1	.	AD_Likely_Pathogenic	.	.	.	This study	.	.	.	.	.	.
MYO6	AD	c.1666C>T	chr6	76572432	76572432	C	T	NM_004999	c.1666C>T	p.Arg556Ter	0	1	0	1	1	0	0	0	rs369889326	AD_Likely_Pathogenic	Unknown significance	.	DM	Garcia-Garcia G et al., Genes (Basel). 2020;11(12):1467.	.	.	38	.	1.193e-05	0
MYO6	AR	c.1667G>A	chr6	76572433	76572433	G	A	NM_004999	c.1667G>A	p.Arg556Gln	0	1	0	1	0	1	0	0	rs760293058	Uncertain_Significance	Unknown significance	.	.	This study	D	D	31	0.717	3.978e-06	0
MYO6	AD	c.1674+3G>C	chr6	76572443	76572443	G	C	NM_004999	c.1674+3G>C		1	0	0	1	0	0	1	0	.	Uncertain_Significance	.	.	.	This study	.	.	.	.	.	.
MYO6	AD	c.1770+2T>G	chr6	76576340	76576340	T	G	NM_004999	c.1770+2T>G		1	0	0	1	0	0	1	0	.	AD_Likely_Pathogenic	.	.	.	This study	.	.	33	.	.	.
MYO6	AD	c.1859T>G	chr6	76576737	76576737	T	G	NM_004999	c.1859T>G	p.Leu620Ter	1	0	0	1	1	0	0	0	.	AD_Likely_Pathogenic	.	.	.	This study	.	.	37	.	.	.
MYO6	AD	c.1913_1914del	chr6	76576791	76576792	TT	-	NM_004999	c.1913_1914del	p.Leu638GlnfsTer10	0	0	1	1	0	0	0	1	.	AD_Likely_Pathogenic	.	.	.	This study	.	.	.	.	.	.
MYO6	AD	c.1945_1946del	chr6	76580364	76580365	AC	-	NM_004999	c.1945_1946del	p.Gln650ValfsTer7	0	1	0	1	0	1	0	0	.	AD_Likely_Pathogenic	.	.	.	This study	.	.	.	.	.	.
MYO6	AD	c.1975C>T	chr6	76580394	76580394	C	T	NM_004999	c.1975C>T	p.Arg659Ter	4	2	0	6	1	1	4	0	.	AD_Pathogenic	Pathogenic	Pathogenic	DM	Miyagawa M et al., PLoS One. 2013;8(8):e71381.	.	.	46	.	.	.
MYO6	AD	c.1993delT	chr6	76582933	76582933	T	-	NM_004999	c.1993delT	p.Phe665LeufsTer9	0	0	1	1	0	0	0	1	.	AD_Likely_Pathogenic	.	.	.	This study	.	.	.	.	.	.
MYO6	AR	c.1999C>T	chr6	76582939	76582939	C	T	NM_004999	c.1999C>T	p.Arg667Cys	0	1	0	1	0	1	0	0	.	Uncertain_Significance	Unknown significance	.	.	This study	D	D	32	0.921	3.98e-06	5.44e-05
MYO6	AD	c.2003G>T	chr6	76582943	76582943	G	T	NM_004999	c.2003G>T	p.Cys668Phe	0	0	1	1	0	0	0	1	.	Uncertain_Significance		.	.	This study	D	D	29.8	0.951	.	.
MYO6	AD	c.2077+3A>G	chr6	76583020	76583020	A	G	NM_004999	c.2077+3A>G		1	0	0	1	0	0	1	0	.	Uncertain_Significance	Pathogenic	.	DM	Oka SI et al., Genes (Basel). 2020;11(3):273.	.	.	.	.	.	.
MYO6	AD	c.2078-2A>C	chr6	76589535	76589535	A	C	NM_004999	c.2078-2A>C		7	0	0	7	0	6	0	1	.	AD_Likely_Pathogenic	.	.	.	This study	.	.	32	.	.	.
MYO6	AD	c.2078-1G>A	chr6	76589536	76589536	G	A	NM_004999	c.2078-1G>A		0	1	0	1	1	0	0	0	.	AD_Likely_Pathogenic	.	.	.	This study	.	.	34	.	.	.
MYO6	AD	c.2111G>A	chr6	76589570	76589570	G	A	NM_004999	c.2111G>A	p.Gly704Asp	2	0	0	2	0	0	0	2	.	AD_Likely_Pathogenic	Pathogenic	.	DM	Moteki et al., Clin Genet. 2016;89(4):466-472.	D	D	26.9	0.917	.	.
MYO6	AD	c.2122C>T	chr6	76589581	76589581	C	T	NM_004999	c.2122C>T	p.Arg708Ter	0	1	0	1	0	1	0	0	.	AD_Likely_Pathogenic	.	.	.	This study	.	.	36	.	.	.
MYO6	AD	c.2207A>T	chr6	76589666	76589666	A	T	NM_004999	c.2207A>T	p.Lys736Met	1	0	0	1	0	1	0	0	.	Uncertain_Significance	Unknown significance	.	.	This study	D	D	34	0.848	3.978e-06	0
MYO6	AD	c.2209-2A>G	chr6	76589758	76589758	A	G	NM_004999	c.2209-2A>G		1	0	0	1	0	1	0	0	.	AD_Likely_Pathogenic	Pathogenic	.	DM	Oka SI et al., Genes (Basel). 2020;11(3):273.
MYO6	AD	c.2231T>G	chr6	76589782	76589782	T	G	NM_004999	c.2231T>G	p.Leu744Ter	0	0	1	1	0	0	0	1	.	AD_Likely_Pathogenic	.	.	.	This study	.	.	38	.	.	.
MYO6	AD	c.2287-2A>G	chr6	76591404	76591404	A	G	NM_004999	c.2287-2A>G		1	0	0	1	0	1	0	0		AD_Likely_Pathogenic	Pathogenic	.	DM	Iwasa YI et al,. PLoS One. 2016;11(12):e016	.	.	24.8	.	.	.
MYO6	AD	c.2377T>C	chr6	76591496	76591496	T	C	NM_004999	c.2377T>C	p.Trp793Arg	0	0	2	2	2	0	0	0	.	Uncertain_Significance	Unknown significance	.	.	This study	D	D	29	0.873	7.953e-06	0	0.0001
MYO6	AD	c.2393G>A	chr6	76591512	76591512	G	A	NM_004999	c.2393G>A	p.Trp798Ter	1	0	0	1	0	1	0	0	.	AD_Pathogenic	.	.	.	This study	.	.	41	.	.	.
MYO6	AD	c.2416+5G>A	chr6	76591540	76591540	G	A	NM_004999	c.2416+5G>A		3	0	0	3	0	3	0	0	.	AD_Likely_Pathogenic	Pathogenic	.	DM	Oka SI et al., Genes (Basel). 2020;11(3):273.	.	.	.	.	.	.	0.0001
MYO6	AD	c.2418G>T	chr6	76595722	76595722	G	T	NM_004999	c.2418G>T	p.Leu806Phe	0	1	0	1	1	0	0	0	.	Uncertain_Significance	.	.	.	This study	D	D	30	0.738	.	.	0.0001
MYO6	AD	c.2507G>A	chr6	76595811	76595811	G	A	NM_004999	c.2507G>A	p.Arg836His	1	0	0	1	0	1	0	0	rs876657909	AD_Pathogenic	Pathogenic	Uncertain_significance	DM	Almontashir NAM et al., Genet Med. 2018;20(5):53-544.	D	P	36	0.812	0	0
MYO6	AD	c.2507+1G>A	chr6	76595812	76595812	G	A	NM_004999	c.2507+1G>A		1	0	0	1	0		1	0	.	AD_Likely_Pathogenic	.	.	.	This study	.	.	35	.	.	.
MYO6	AD	c.2545C>T	chr6	76596598	76596598	C	T	NM_004999	c.2545C>T	p.Arg849Ter	1	1	1	3	0	1	0	2	rs121912561	AD_Pathogenic	Pathogenic	Pathogenic	DM	Sanggaard KM et al., Am J Med Genet A. 2008;146A(8):1017-25.	.	.	39	.	7.957e-06	5.437e-05
MYO6	AD	c.2563_2564insT	chr6	76596616	76596616	-	T	NM_004999	c.2563_2564insT	p.Glu855ValfsTer15	1	1	0	2	0	2	0	0	.	AD_Pathogenic	Pathogenic	.	DM	Oka SI et al., Genes (Basel). 2020;11(3):273.	.	.	.	.	.	.
MYO6	AD	c.2839C>T	chr6	76599954	76599954	C	T	NM_004999	c.2839C>T	p.Arg947Ter	1	0	0	1	0	1	0	0	rs876657653	AD_Pathogenic	Likely pathogenic	Likely_pathogenic	DM	Oka SI et al., Genes (Basel). 2020;11(3):273.	.	.	37	.	.	.
MYO6	AD	c.2867+1G>A	chr6	76599983	76599983	G	A	NM_004999	c.2867+1G>A		1	0	0	1	0	0	1	0	.	AD_Likely_Pathogenic	.	.	.	This study	.	.	33	.	.	.
MYO6	AD	c.2873_2874del	chr6	76600950	76600951	TT	-	NM_004999	c.2873_2874del	p.Leu958ArgfsTer19	1	0	0	1	0	1	0	0	.	AD_Likely_Pathogenic	.	.	.	This study	.	.	.	.	.	.
MYO6	AD	c.2911_2914del	chr6	76600988	76600991	AGAA	-	NM_004999	c.2911_2914del	p.Lys973GlyfsTer41	1	0	0	1	1	0	0	0	.	AD_Likely_Pathogenic	.	.	.	This study	.	.	.	.	.	.
MYO6	AD	c.2916delG	chr6	76600993	76600993	G	-	NM_004999	c.2916delG	p.Arg974GlyfsTer41	1	0	0	1	0	0	1	0	.	AD_Likely_Pathogenic	.	.	.	This study	.	.	.	.	.	.
MYO6	AD	c.2961delA	chr6	76602261	76602261	A	-	NM_004999	c.2961delA	p.Gln988SerfsTer27	0	0	1	1	0	1	0	0	.	AD_Likely_Pathogenic	.	.	.	This study	.	.	.	.	.	.
MYO6	AD	c.2990delC	chr6	76602290	76602290	C	-	NM_004999	c.2990delC	p.Gln998AsnfsTer17	0	1	0	1	0	1	0	0	.	AD_Likely_Pathogenic	.	.	.	This study	.	.	.	.	.	.
MYO6	AD	c.2998C>T	chr6	76602298	76602298	C	T	NM_004999	c.2998C>T	p.Gln1000Ter	1	0	0	1	0	1	0	0	.	AD_Pathogenic	Pathogenic	.	DM	Moteki et al., Clin Genet. 2016;89(4):466-472.	.	.	41	.	.	.
MYO6	AD	c.3071_3089del	chr6	76602371	76602389	TCAGTGATGAGGCCCAGGC	-	NM_004999	c.3071_3089del	p.Ile1024ThrfsTer15	1	0	0	1	0	1	0	0	.	AD_Pathogenic	.	.	.	This study	.	.	.	.	.	.
MYO6	AD	c.3248_3252del	chr6	76617393	76617397	CAGAA	-	NM_004999	c.3248_3252del	p.Glu1084ThrfsTer2	1	0	0	1	0	0	1	0	.	AD_Likely_Pathogenic	.	.	.	This study	.	.	.	.	.	.
MYO6	AD	c.3280+1_3280+4delGTAA	chr6	76617426	76617429	GTAA	-	NM_004999	c.3280+1_3280+4delGTAA		1	0	0	1	0	1	0	0	rs764683266	AD_Likely_Pathogenic	Unknown significance	.	.	This study	.	.	.	.	3.995e-06	0
MYO6	AD	c.3336T>A	chr6	76618268	76618268	T	A	NM_004999	c.3336T>A	p.Tyr1112Ter	3	0	0	3	1	2	0	0	.	AD_Likely_Pathogenic	.	.	.	This study	.	.	34	.	.	.
MYO6	AD	c.3344G>A	chr6	76618276	76618276	G	A	NM_004999	c.3344G>A	p.Trp1115Ter	1	0	0	1	0	1	0	0	.	AD_Likely_Pathogenic	.	.	.	This study	.	.	44	.	.	.
MYO6	AD	c.3361A>T	chr6	76618293	76618293	A	T	NM_004999	c.3361A>T	p.Lys1121Ter	1	0	0	1	0	1	0	0	.	AD_Pathogenic	Pathogenic	.	DM	Miyagawa M et al., Ann Otol Rhinol Laryngol. 2015;124 Suppl 1:148S-57S.	.	.	44	.	.	.
MYO6	AD	c.3496C>T	chr6	76623836	76623836	C	T	NM_004999	c.3496C>T	p.Arg1166Ter	3	2	0	5	0	4	0	1	rs121912558	AD_Pathogenic	Pathogenic	Pathogenic	DM	Ahmed ZM et al., Am J Hum Genet. 2003;72(5):1315-22.	.	.	41	.	.	.
MYO6	AD	c.3610C>T	chr6	76623950	76623950	C	T	NM_004999	c.3610C>T	p.Arg1204Trp	1	1	0	2	0	2	0	0	rs876657911	Uncertain_Significance**	Likely benign	Uncertain_significance	DM	Oonk AM et al., Hear Res. 2013;299:88-98.	D	D	27.1	0.863	3.977e-06	0	0.0001
MYO6	AD	c.3659-2A>G	chr6	76624528	76624528	A	G	NM_004999	c.3659-2A>G		2	0	0	2	1	0	1	0	.	AD_Pathogenic	Pathogenic	.	DM	Oka SI et al., Genes (Basel). 2020;11(3):273.	.	.	33	.	.	.
OTOF	AR	c.5928_5942del	chr2	26680960	26680974	AGCCCCAACATGAGC	-	NM_001287489	c.5928_5942del	p.Leu1977_Leu1981del	0	1	0	1	1	0	0	0	.	Uncertain_Significance	.	.	.	This study	.	.	.	.	.	.
OTOF	AR	c.5838G>A	chr2	26681064	26681064	C	T	NM_001287489	c.5838G>A	p.Trp1946Ter	0	1	0	1		0	0	1	.	Uncertain_Significance	.	.	.	This study	.	.	18.96	.	.	.
OTOF	AR	c.5816G>A	chr2	26681086	26681086	C	T	NM_001287489	c.5816G>A	p.Arg1939Gln	2	87	8	97	68	0	0	29	rs201326023	AR_Pathogenic	Pathogenic	Pathogenic	.	Matsunaga T et al., Clin Genet. 2012;82(5):425-32.	D	D	18.18	0.86	4.345e-05	0.0003	0.0024
OTOF	AR	c.5815C>T	chr2	26681087	26681087	G	A	NM_001287489	c.5815C>T	p.Arg1939Trp	0	4	0	4	3	0	0	1	rs530821443	AR_Pathogenic	Pathogenic	Pathogenic/Likely_pathogenic	.	This study	D	D	18.16	0.884	5.48e-06	0	0.0001
OTOF	AR	c.5728G>A	chr2	26683600	26683600	C	T	NM_001287489	c.5728G>A	p.Glu1910Lys	0	2	0	2	1	0	0	1	.	AR_Likely_Pathogenic	.	.	.	This study	D	D	27.8	0.731	.	.
OTOF	AR	c.5567G>A	chr2	26683865	26683865	C	T	NM_001287489	c.5567G>A	p.Arg1856Gln	0	3	0	3	3	0	0	0	rs397515608	AR_Pathogenic	Pathogenic	Pathogenic	DM	Choi BY et al., Clin Genet. 2009;75(3):237-43.	D	P	28.5	0.777	7.972e-06	5.442e-05
OTOF	AR	c.5566C>T	chr2	26683866	26683866	G	A	NM_001287489	c.5566C>T	p.Arg1856Trp	0	1	0	1	1	0	0	0	rs368155547	AR_Likely_Pathogenic	Pathogenic	Uncertain_significance	DM?	Sloan-Heggen CM et al., Hum Genet. 2016;135(4):441-450.	D	D	24.3	0.723	2.791e-05	0.0001	0.0001
OTOF	AR	c.5533+1G>A	chr2	26684563	26684563	C	T	NM_001287489	c.5533+1G>A		0	1	0	1	1	0	0	0	.	AR_Pathogenic	Unknown significance	.	.	This study	.	.	32	.	3.989e-06	0
OTOF	AR	c.5500delG	chr2	26684597	26684597	C	-	NM_001287489	c.5500delG	p.Asp1834MetfsTer18	0	1	0	1	1	0	0	0	.	AR_Pathogenic	.	.	.	This study	.	.	.	.	.	.
OTOF	AR	c.5408A>C	chr2	26684689	26684689	T	G	NM_001287489	c.5408A>C	p.Glu1803Ala	0	0	1	1	1	0	0	0	.	Uncertain_Significance	Likely pathogenic	.	DM?	Iwasa Y et al. BMC Med Genet. 2013;14:95	D	P	23.3	0.887	.	.
OTOF	AR	c.5405C>T	chr2	26684692	26684692	G	A	NM_001287489	c.5405C>T	p.Ala1802Val	0	2	1	3	1	1	0	1	rs144562626	Uncertain_Significance	Pathogenic	Uncertain_significance	DM	Iwasa YI et al., PLoS One. 2019;14(5):e0215932.	D	P	25.5	0.729	0.0002	0.0005	0.0013
OTOF	AR	c.5375G>A	chr2	26684722	26684722	C	T	NM_001287489	c.5375G>A	p.Arg1792His	0	1	0	1	1	0	0	0	rs111033349	AR_Likely_Pathogenic	Likely pathogenic	Likely_pathogenic	DM	Abouelhoda M et al., Genet Med. 2016;18(12):1244-1249.	D	D	27.7	0.863	7.953e-06	0
OTOF	AR	c.5374C>T	chr2	26684723	26684723	G	A	NM_001287489	c.5374C>T	p.Arg1792Cys	0	0	1	1	0	0	0	1	rs142111099	AR_Pathogenic	Pathogenic	Uncertain_significance	DM	Iwasa YI et al., PLoS One. 2019;14(5):e0215932.	D	D	28.6	0.843	7.953e-06	0
OTOF	AR	c.5291+1G>-	chr2	26684950	26684950	C	-	NM_001287489	c.5291+1G>-		0	2	0	2	0	0	0	2	.	AR_Pathogenic	.	.	.	This study	.	.	.	.	.	.
OTOF	AR	c.5180G>A	chr2	26686363	26686363	C	T	NM_001287489	c.5180G>A	p.Arg1727Gln	0	1	0	1	1	0	0	0	rs775472304	Uncertain_Significance	Unknown significance	.	.	This study	D	D	32	0.814	1.722e-05	0.0001	0.0001
OTOF	AR	c.4960+2T>C	chr2	26687735	26687735	A	G	NM_001287489	c.4960+2T>C		0	1	0	1	1	0	0	0	.	AR_Pathogenic	Pathogenic	.	DM	Iwasa YI et al., PLoS One. 2019;14(5):e0215932.	.	.	32	.	.	.
OTOF	AR	c.4748G>A	chr2	26688591	26688591	C	T	NM_001287489	c.4748G>A	p.Arg1583His	0	1	0	1	1	0	0	0	rs139416718	AR_Pathogenic	Pathogenic	.	DM	Zhang LP et al., Int J Pediatr Otorhinolaryngol. 2013;77(10):1749-52.	D	D	31	0.912	3.977e-06	0
OTOF	AR	c.4718T>C	chr2	26688621	26688621	A	G	NM_001287489	c.4718T>C	p.Ile1573Thr	0	1	0	1	0	0	0	1	rs111033405	AR_Pathogenic	Pathogenic	Likely_pathogenic	DM	Duman D et al., Genet Test Mol Biomarkers. 2011;15(1-2):29-33.	D	D	26.7	0.917	3.977e-05	0
OTOF	AR	c.4346_4347insGCAT	chr2	26689982	26689982	-	ATGC	NM_001287489	c.4346_4347insGCAT	p.Ile1449MetfsTer41	0	1	0	1	1	0	0	0	.	AR_Pathogenic	Pathogenic	.	DM	Iwasa YI et al., PLoS One. 2019;14(5):e0215932.	.	.	.	.	.	.	0.0001
OTOF	AR	c.4129_4138del	chr2	26690322	26690331	CTTTGGCAGC	-	NM_001287489	c.4129_4138del	p.Ala1377ArgfsTer142	0	1	0	1	0	0	0	1	.	AR_Likely_Pathogenic	.	.	.	This study	.	.	.	.	.	.
OTOF	AR	c.3864G>A	chr2	26695387	26695387	C	T	NM_001287489	c.3864G>A	p.Ala1288Ala	0	1	0	1	1	0	0		rs970943186	Uncertain_Significance	.	.	.	This study	.	.	.	.	.	.	0.0001
OTOF	AR	c.3570+5G>A	chr2	26696269	26696269	C	T	NM_001287489	c.3570+5G>A		0	1	0	1	0	0	0	1	.	Uncertain_Significance	.	.	.	This study	.	.	.	.	.	.
OTOF	AR	c.3368_3388del	chr2	26696879	26696899	GCACGGGCCGGATGCCCATGG	-	NM_001287489	c.3368_3388del	p.Pro1123_Val1129del	0	1	0	1	1	0	0	0	.	Uncertain_Significance	.	.	.	This study	.	.	.	.	.	.
OTOF	AR	c.3289A>T	chr2	26696978	26696978	T	A	NM_001287489	c.3289A>T	p.Ile1097Phe	1	0	0	1	0	1	0	0	.	Uncertain_Significance	.	.	.	This study	D	B	24.1	0.434	.	.
OTOF	AR	c.3256G>A	chr2	26697413	26697413	C	T	NM_001287489	c.3256G>A	p.Gly1086Arg	0	0	1	1	0	0	0	1	.	AR_Pathogenic	Pathogenic	.	DM	Kitao K et al., Ear Hear. 2019;40(1):184-191.	D	D	32	0.895	.	.
OTOF	AR	c.3214C>T	chr2	26697455	26697455	G	A	NM_001287489	c.3214C>T	p.Gln1072Ter	0	4	0	4	4	0	0	0	.	AR_Pathogenic	Pathogenic	.	DM	Iwasa YI et al., PLoS One. 2019;14(5):e0215932.	.	.	44	.	.	.	0.0001
OTOF	AR	c.3205T>G	chr2	26697464	26697464	A	C	NM_001287489	c.3205T>G	p.Phe1069Val	0	1	1	2	1	0	0	1	.	Uncertain_Significance	Pathogenic	.	DM	Iwasa YI et al., PLoS One. 2019;14(5):e0215932.	D	D	28.2	0.485	.	.	0.0002
OTOF	AR	c.3192C>G	chr2	26697477	26697477	G	C	NM_001287489	c.3192C>G	p.Tyr1064Ter	0	2	0	2	2	0	0	0	rs766819324	AR_Pathogenic	Pathogenic	.	DM	Bae SH et al., Gene. 2013;522(1):65-9.	.	.	38	.	3.991e-06	5.441e-05	0.0001
OTOF	AR	c.3126+5G>A	chr2	26698222	26698222	C	T	NM_001287489	c.3126+5G>A		0	1	0	1	0	0	0	1	.	AR_Likely_Pathogenic	.	.	.	This study	.	.	.	.	.	.
OTOF	AR	c.3007_3008del	chr2	26698345	26698346	AG	-	NM_001287489	c.3007_3008del	p.Leu1003ValfsTer18	0	1	0	1	1	0	0	0	.	AR_Pathogenic	Pathogenic	.	DM	Iwasa YI et al., PLoS One. 2019;14(5):e0215932.	.	.	.	.	.	.
OTOF	AR	c.2690_2700del	chr2	26699162	26699172	GCCGAAGCCCC	-	NM_001287489	c.2690_2700del	p.Arg897LeufsTer101	0	1	0	1	0	0	0	1	.	AR_Likely_Pathogenic	.	.	.	This study	.	.	.	.	.	.
OTOF	AR	c.2437C>T	chr2	26700126	26700126	G	A	NM_001287489	c.2437C>T	p.Arg813Trp	0	1	0	1	0	0	1	0	rs775183780	Uncertain_Significance	Unknown significance	.	.	This study	D	B	24.3	0.671	8.326e-06	0
OTOF	AR	c.2269_2274delinsA	chr2	26700558	26700563	ACGCTC	T	NM_001287489	c.2269_2274delinsA	p.Glu757ThrfsTer21	0	1	0	1	1	0	0	0	.	AR_Likely_Pathogenic	.	.	.	This study	.	.	.	.	.	.
OTOF	AR	c.2151G>A	chr2	26702195	26702195	C	T	NM_001287489	c.2151G>A	p.Trp717Ter	0	1	0	1	1	0	0	0	.	AR_Pathogenic	Pathogenic	.	DM	Iwasa Y et al., BMC Med Genet. 2013;14:95.	.	.	42	.	.	.
OTOF	AR	c.1780G>A	chr2	26703677	26703677	C	T	NM_001287489	c.1780G>A	p.Glu594Lys	0	1	0	1	1	0	0	0	rs397515588	AR_Pathogenic	Pathogenic	Pathogenic	DM	Wang DY et al., BMC Med Genet. 2010;11:79.	D	P	28.4	0.717	.	.	0.0001
OTOF	AR	c.1538A>G	chr2	26705315	26705315	T	C	NM_001287489	c.1538A>G	p.His513Arg	0	1	0	1	1	0	0	0	.	Uncertain_Significance	Pathogenic	.	DM	Iwasa YI et al., PLoS One. 2019;14(5):e0215932.	D	D	25.5	0.861	.	.
OTOF	AR	c.1465C>T	chr2	26705388	26705388	G	A	NM_001287489	c.1465C>T	p.Pro489Ser	0	1	0	1	1	0	0	0	.	Uncertain_Significance	Pathogenic	.	DM	Iwasa YI et al., PLoS One. 2019;14(5):e0215932.	D	D	26.8	0.59	.	.
OTOF	AR	c.1422T>A	chr2	26705431	26705431	A	T	NM_001287489	c.1422T>A	p.Tyr474Ter	0	9	0	9	9	0	0	0	.	AR_Pathogenic	Pathogenic	Pathogenic	DM	Matsunaga T et al., Clin Genet. 2012;82(5):425-32.	.	.	34	.	.	.	0.0002
OTOF	AR	c.1350C>G	chr2	26706372	26706372	G	C	NM_001287489	c.1350C>G	p.Asp450Glu	0	0	1	1	1	0	0	0	rs779693261	Uncertain_Significance	Likely pathogenic	Uncertain_significance	DM?	Iwasa Y et al., BMC Med Genet. 2013;14:95.	T	D	23.7	0.512	7.959e-06	0.0001	0.0016
OTOF	AR	c.926C>T	chr2	26712580	26712580	G	A	NM_001287489	c.926C>T	p.Pro309Leu	0	1	0	1	0	0	1	0	rs574070900	Uncertain_Significance	Unknown significance	.	.	This study	D	B	23.2	0.431	0.0002	0.0001	0.0001
OTOF	AR	c.897+5G>A	chr2	26717805	26717805	C	T	NM_001287489	c.897+5G>A		0	1	0	1	0	0	0	1	.	AR_Pathogenic	Pathogenic	Pathogenic	DM	Matsunaga T et al., Clin Genet. 2012;82(5):425-32.	.	.	.	.	.	.	0.0001
OTOF	AR	c.740G>A	chr2	26724647	26724647	C	T	NM_001287489	c.740G>A	p.Ser247Asn	0	1	0	1	1	0	0	0	.	Uncertain_Significance	Pathogenic	.	DM	Iwasa YI et al., PLoS One. 2019;14(5):e0215932.	T	B	23	0.304	.	.
OTOF	AR	c.650A>G	chr2	26725228	26725228	T	C	NM_001287489	c.650A>G	p.Asp217Gly	0	1	0	1	0	1	0	0	.	Uncertain_Significance	Pathogenic	.	DM	Iwasa YI et al., PLoS One. 2019;14(5):e0215932.	T	B	22.9	0.422	.	.	0.0002
TECTA	AR	c.65-3C>T	chr11	120976537	120976537	C	T	NM_005422	c.65-3C>T		0	1	0	1	1	0	0	0	.	AR_Pathogenic	Pathogenic	.	DM	Moteki et al., Clin Genet. 2016;89(4):466-472.	.	.	.	.	.	.
TECTA	AD	c.208A>G	chr11	120979929	120979929	A	G	NM_005422	c.208A>G	p.Asn70Asp	1	0	0	1	0	1	0	0	.	Uncertain_Significance	Likely pathogenic	.	DM?	Yasukawa R et al., Genes (Basel). 2019;10(10):744.	D	D	24.7	0.757	.	.
TECTA	AD	c.248C>T	chr11	120979969	120979969	C	T	NM_005422	c.248C>T	p.Thr83Met	0	0	1	1	0	0	0	1	rs145898158	Uncertain_Significance	Likely pathogenic	Pathogenic	DM?	Plantinga RF et al., J Assoc Res Otolaryngol. 2006;7(2):173-81.	D	D	25.4	0.292	5.173e-05	0.0001
TECTA	AR	c.300G>A	chr11	120980021	120980021	G	A	NM_005422	c.300G>A	p.Trp100Ter	0	1	0	1	0	0	0	1	.	AR_Pathogenic	.	.	.	This study	.	.	34	.	.	.	0.0001
TECTA	AD	c.589G>A	chr11	120983883	120983883	G	A	NM_005422	c.589G>A	p.Asp197Asn	2	0	0	2	1	1	0	0	.	AD_Pathogenic	Pathogenic	.	DM	Hildebrand MS et al., Hum Mutat. 2011;32(7):825-34.	D	D	25.3	0.42	.	.
TECTA	AR	c.596delT	chr11	120983890	120983890	T	-	NM_005422	c.596delT	p.Leu199ArgfsTer7	0	1	0	1	1	0	0	0	rs1029723713	AR_Pathogenic	Pathogenic	.	.	This study	.	.	.	.	.	.
TECTA	AD	c.605T>C	chr11	120983899	120983899	T	C	NM_005422	c.605T>C	p.Leu202Pro	1	0	0	1	1	0	0	0	.	AD_Pathogenic	Pathogenic	.	DM	Yasukawa R et al., Genes (Basel). 2019;10(10):744.	D	D	28.8	0.699	.	.
TECTA	AD	c.842T>C	chr11	120989066	120989066	T	C	NM_005422	c.842T>C	p.Val281Ala	1	0	0	1	0	0	0	1	.	Uncertain_Significance	Likely pathogenic	.	DM?	Iwasa YI et al,. PLoS One. 2016;11(12):e016	T	B	20.3	0.214	.	.
TECTA	AD	c.1049G>A	chr11	120989273	120989273	G	A	NM_005422	c.1049G>A	p.Arg350Gln	3	0	0	3	1	0	2	0	rs137951168	Uncertain_Significance	Unknown significance	Uncertain_significance	DM	Walls WD et al., Hum Genet. 2020;139(10)1315-1323.	T	D	26.6	0.285	1.988e-05	0
TECTA	AR	c.1471C>T	chr11	120996278	120996278	C	T	NM_005422	c.1471C>T	p.Arg491Cys	0	1	0	1	1	0	0	0	rs1032030939	Uncertain_Significance	Pathogenic	.	DM	Miyagawa M et al., PLoS One. 2013;8(10):e75793.	D	D	28.4	0.416	7.962e-06	0	0.0016
TECTA	AD	c.1649G>A	chr11	120996456	120996456	G	A	NM_005422	c.1649G>A	p.Cys550Tyr	1	0	0	1	0	1	0	0	.	Uncertain_Significance	.	.	.	This study	D	D	27.8	0.941	.	.
TECTA	AD	c.1774+2T>C	chr11	120996583	120996583	T	C	NM_005422	c.1774+2T>C		1	0	0	1	0	1	0	0	.	Uncertain_Significance	.	.	.	This study	.	.	33	.	.	.	0.0001
TECTA	AD	c.1816T>G	chr11	120998502	120998502	T	G	NM_005422	c.1816T>G	p.Cys606Gly	1	0	0	1	0	1	0	0	.	AD_Likely_Pathogenic	Pathogenic	.	DM	Yasukawa R et al., Genes (Basel). 2019;10(10):744.	T	D	26.6	0.954	.	.
TECTA	AD	c.1898G>T	chr11	120998584	120998584	G	T	NM_005422	c.1898G>T	p.Cys633Phe	1	0	0	1	0	1	0	0	.	Uncertain_Significance	Likely pathogenic	.	DM?	Yasukawa R et al., Genes (Basel). 2019;10(10):744.	D	D	29.3	0.971	.	.
TECTA	AR	c.1899C>A	chr11	120998585	120998585	C	A	NM_005422	c.1899C>A	p.Cys633Ter	0	2	0	2	1	0	0	1	.	AR_Pathogenic	Pathogenic	.	DM	Moteki et al., Clin Genet. 2016;89(4):466-472.	.	.	36	.	.	.
TECTA	AD	c.1990_1992del	chr11	120998676	120998678	TTC	-	NM_005422	c.1990_1992del	p.Phe665del	1	1	0	2	1	1	0	0	.	Uncertain_Significance	.	.	.	This study	.	.	.	.	.	.
TECTA	AD	c.2087G>C	chr11	120998773	120998773	G	C	NM_005422	c.2087G>C	p.Cys696Ser	1	0	0	1	0	1	0	0	.	AD_Pathogenic	Pathogenic	.	DM	Moteki et al., Clin Genet. 2016;89(4):466-472.	D	D	27	0.753	.	.
TECTA	AD	c.2087G>A	chr11	120998773	120998773	G	A	NM_005422	c.2087G>A	p.Cys696Tyr	1	0	0	1	1	0	0	0	.	AD_Likely_Pathogenic	Likely pathogenic	.	DM?	Yasukawa R et al., Genes (Basel). 2019;10(10):744.	D	D	28.5	0.774	.	.
TECTA	AD	c.2228G>T	chr11	120998914	120998914	G	T	NM_005422	c.2228G>T	p.Cys743Phe	3	0	0	3	3	0	0	0	.	Uncertain_Significance	.	.	.	This study	T	D	27.9	0.675	.	.	0.0002
TECTA	AR	c.2941+5G>A	chr11	121000925	121000925	G	A	NM_005422	c.2941+5G>A		0	0	1	1	0	0	0	1	.	Uncertain_Significance	.	.	.	This study	.	.	.	.	.	.	0.0001
TECTA	AD	c.2986T>C	chr11	121008174	121008174	T	C	NM_005422	c.2986T>C	p.Cys996Arg	1	0	0	1	1	0	0	0	.	Uncertain_Significance	.	.	.	This study	D	D	23.6	0.901	.	.
TECTA	AD	c.3043G>A	chr11	121008231	121008231	G	A	NM_005422	c.3043G>A	p.Glu1015Lys	1	1	0	2	1	0	0	1	rs536343896	Uncertain_Significance	Pathogenic	.	DM	Chen S et al., Genet Test Mol Biomarkers. 2016;20(11):660-665.	D	D	29.6	0.867	1.989e-05	0.0002	0.0002
TECTA	AD	c.3850C>T	chr11	121016570	121016570	C	T	NM_005422	c.3850C>T	p.Arg1284Cys	6	2	0	8	3	2	0	3	.	AD_Pathogenic	Pathogenic	.	DM	Moteki et al., Clin Genet. 2016;89(4):466-472.	D	P	25.1	0.123	.	.
TECTA	AD	c.3995G>A	chr11	121016715	121016715	G	A	NM_005422	c.3995G>A	p.Cys1332Tyr	1	0	0	1	0	1	0	0	.	Uncertain_Significance	Pathogenic	.	DM	Yasukawa R et al., Genes (Basel). 2019;10(10):744.	D	P	27.8	0.916	.	.
TECTA	AD	c.4207G>A	chr11	121023691	121023691	G	A	NM_005422	c.4207G>A	p.Val1403Met	2	0	0	2	0	0	0	2	rs200563210	Uncertain_Significance	Unknown significance	.	.	This study	D	D	26.8	0.705	7.963e-06	0
TECTA	AD	c.4855T>A	chr11	121031009	121031009	T	A	NM_005422	c.4855T>A	p.Cys1619Ser	1	0	0	1	1	0	0	0	.	Uncertain_Significance	.	.	.	This study	D	D	27.5	0.709	.	.
TECTA	AD	c.4930A>T	chr11	121031084	121031084	A	T	NM_005422	c.4930A>T	p.Ser1644Cys	0	1	0	1	1	0	0	0	.	Uncertain_Significance	.	.	.	This study	D	P	24.3	0.168	.	.
TECTA	AD	c.5372C>G	chr11	121036081	121036081	C	G	NM_005422	c.5372C>G	p.Pro1791Arg	0	4	0	4	0	1	2	1	rs754213928	Uncertain_Significance	Pathogenic	.	DM	Hildebrand MS et al., Hum Mutat. 2011;32(7):825-34.	T	B	22.8	0.129	8.683e-05	0.0011
TECTA	AD	c.5591A>G	chr11	121038767	121038767	A	G	NM_005422	c.5591A>G	p.Asn1864Ser	2	2	0	4	2	2	0	0	rs1003951217	AD_Pathogenic	Pathogenic	.	DM	Sloan-Heggen CM et al., Hum Genet. 2016;135(4):441-450.	D	B	22.3	0.472	.	.
TECTA	AD	c.5597C>T	chr11	121038773	121038773	C	T	NM_005422	c.5597C>T	p.Thr1866Met	7	1	0	8	5	2	0	1	rs140236996	AD_Pathogenic**	Pathogenic	Conflicting_interpretations_of_pathogenicity	DM	Sagong B et al., Ann Clin Lab Sci. 2010;40(4):380-5.	D	D	30	0.761	3.977e-06	0
TECTA	AD	c.5664G>C	chr11	121038840	121038840	G	C	NM_005422	c.5664G>C	p.Arg1888Ser	1	0	0	1	1	0	0	0	.	Uncertain_Significance		.	DM	Sloan-Heggen CM et al., Hum Genet. 2016;135(4):441-450.	D	D	24.5	0.824	.	.
TECTA	AD	c.5668C>T	chr11	121038844	121038844	C	T	NM_005422	c.5668C>T	p.Arg1890Cys	3	2	2	7	1	2	0	4	rs121909063	AD_Likely_Pathogenic	Likely pathogenic	Likely_pathogenic	DM	Plantinga RF et al., J Assoc Res Otolaryngol. 2006;7(2):173-81.	D	D	27.8	0.714	.	.
TECTA	AD	c.5672C>T	chr11	121038848	121038848	C	T	NM_005422	c.5672C>T	p.Thr1891Met	0	0	2	2	0	0	0	2	rs200977539	Uncertain_Significance	Unknown significance	.	.	This study	T	P	26.9	0.342	9.941e-05	0
TECTA	AD	c.5699A>G	chr11	121038875	121038875	A	G	NM_005422	c.5699A>G	p.Tyr1900Cys	0	0	2	2	0	0	0	2	.	Uncertain_Significance	Pathogenic	.	DM	Yamamoto N et al., Orphanet J Rare Dis. 2017;12(1):157.	D	D	28.9	0.883	.	.
TECTA	AD	c.5807T>C	chr11	121039442	121039442	T	C	NM_005422	c.5807T>C	p.Leu1936Pro	1	0	0	1	1	0	0	0	.	AD_Pathogenic	Pathogenic	.	DM	Yasukawa R et al., Genes (Basel). 2019;10(10):744.	T	D	26	0.759	.	.
TECTA	AD	c.5809T>C	chr11	121039444	121039444	T	C	NM_005422	c.5809T>C	p.Tyr1937His	0	0	1	1	0	0	0	1	.	Uncertain_Significance	.	.	.	This study	D	D	29.1	0.8	.	.
TECTA	AD	c.5824T>A	chr11	121039459	121039459	T	A	NM_005422	c.5824T>A	p.Tyr1942Asn	1	0	0	1	0	0	0	1	.	AD_Likely_Pathogenic	Pathogenic	.	DM	Yasukawa R et al., Genes (Basel). 2019;10(10):744.	D	D	29.5	0.88	.	.
TECTA	AR	c.5839C>T	chr11	121039474	121039474	C	T	NM_005422	c.5839C>T	p.Arg1947Cys	0	1	1	2	0	1	0	1	.	AD_Pathogenic	Pathogenic	Uncertain_significance	DM	Hildebrand MS et al., Hum Mutat. 2011;32(7):825-34.	D	D	32	0.676	.	.
TECTA	AD	c.5948C>T	chr11	121039583	121039583	C	T	NM_005422	c.5948C>T	p.Thr1983Ile	1	1	0	2	1	1	0	0	.	Uncertain_Significance	Pathogenic	.	DM	Yasukawa R et al., Genes (Basel). 2019;10(10):744.	D	D	28.9	0.836	.	.
TECTA	AD	c.5981A>G	chr11	121039616	121039616	A	G	NM_005422	c.5981A>G	p.Tyr1994Cys	0	0	1	1	0	0	0	1	.	Uncertain_Significance	.	.	.	This study	D	D	31	0.899	.	.
TECTA	AD	c.5987T>A	chr11	121039622	121039622	T	A	NM_005422	c.5987T>A	p.Ile1996Asn	3	0	0	3	3	0	0	0	.	AD_Pathogenic	Pathogenic	.	DM	Yasukawa R et al., Genes (Basel). 2019;10(10):744.	D	D	31	0.847	.	.
TECTA	AD	c.5999G>T	chr11	121039634	121039634	G	T	NM_005422	c.5999G>T	p.Gly2000Val	0	0	1	1	1	0	0	0	.	AD_Likely_Pathogenic	Likely pathogenic	.	DM?	Yasukawa R et al., Genes (Basel). 2019;10(10):744.	D	D	34	0.816	.	.
TECTA	AD	c.6061C>T	chr11	121058602	121058602	C	T	NM_005422	c.6061C>T	p.Arg2021Cys	0	0	2	2	0	0	0	2	.	AD_Likely_Pathogenic	Likely pathogenic	Likely_pathogenic	DM	Lakar T et al., PLoS One. 2018;13(1):e0188578.	D	D	32	0.877	.	.	0.0001
TECTA	AD	c.6062G>A	chr11	121058603	121058603	G	A	NM_005422	c.6062G>A	p.Arg2021His	2	2	2	6	5	0	0	1	rs121909062	Uncertain_Significance	Pathogenic	Uncertain_significance	DM	Iwasaki S et al., Arch Otolaryngol Head Neck Surg. 2002;128(8):913-7.	D	P	32	0.825	3.976e-06	0
TECTA	AD	c.6111C>A	chr11	121058652	121058652	C	A	NM_005422	c.6111C>A	p.His2037Gln	0	1	0	1	0	0	1	0	.	Uncertain_Significance	.	.	.	This study	D	D	22.9	0.618	.	.
TECTA	AD	c.6134G>A	chr11	121058675	121058675	G	A	NM_005422	c.6134G>A	p.Cys2045Tyr	1	0	0	1	1	0	0	0	.	Uncertain_Significance	.	.	.	This study	D	D	29.4	0.915	.	.
TECTA	AD	c.6152C>G	chr11	121058693	121058693	C	G	NM_005422	c.6152C>G	p.Ser2051Cys	0	0	1	1	1	0	0	0	rs1064797163	Uncertain_Significance	Unknown significance	Uncertain_significance	.	This study	D	D	29.4	0.606	.	.
TECTA	AD	c.6154T>C	chr11	121058695	121058695	T	C	NM_005422	c.6154T>C	p.Cys2052Arg	0	1	0	1	1	0	0	0	.	AD_Likely_Pathogenic	.	.	.	This study	D	D	29.9	0.93	.	.
TECTA	AD	c.6183G>T	chr11	121059809	121059809	G	T	NM_005422	c.6183G>T	p.Arg2061Ser	1	0	1	2	2	0	0	0	.	AD_Likely_Pathogenic	Likely pathogenic	.	DM?	Yasukawa R et al., Genes (Basel). 2019;10(10):744.	D	D	29.6	0.302	.	.
TECTA	AD	c.6274G>C	chr11	121060496	121060496	G	C	NM_005422	c.6274G>C	p.Gly2092Arg	0	1	0	1	0	0	1	0	.	Uncertain_Significance	.	.	.	This study	D	D	26.7	0.681	.	.
WFS1	AD	c.693G>T	chr4	6293705	6293705	G	T	NM_006005	c.693G>T	p.Glu231Asp	1	2	0	3	2	1	0	0	.	Uncertain_Significance	.	.	.	This study	T	P	23.9	0.629	.	.	0.0001
WFS1	AD	c.908T>C	chr4	6302430	6302430	T	C	NM_006005	c.908T>C	p.Leu303Pro	1	1	0	2	0	1	0	1	.	Uncertain_Significance	Pathogenic	.	DM	Miyagawa M et al., PLoS One. 2013;8(8):e71381.	D	D	26.2	0.976	3.978e-06	5.437e-05
WFS1	AD	c.923C>G	chr4	6302445	6302445	C	G	NM_006005	c.923C>G	p.Ser308Cys	2	0	0	2	1	1	0	0	.	AD_Pathogenic	Pathogenic	.	DM	Kobayashi M et al., PLoS One. 2018;13(3):e0193359.	D	D	26.2	0.831	.	.
WFS1	AD	c.968A>G	chr4	6302490	6302490	A	G	NM_006005	c.968A>G	p.His323Arg	1	0	1	2	0	1	0	1	.	AD_Pathogenic	Pathogenic	Pathogenic	DM	Majander A et al., Ophthalmology. 2016;123(7):1624-6.	D	D	24.7	0.912	.	.
WFS1	AD	c.995_997del	chr4	6302517	6302519	TCG	-	NM_006005	c.995_997del	p.Val333del	1	0	0	1	0	1	0	0	.	Uncertain_Significance	.	.	.	This study	.	.	.	.	.	.
WFS1	AD	c.1012A>T	chr4	6302534	6302534	A	T	NM_006005	c.1012A>T	p.Ile338Phe	1	0	0	1	1	0	0	0	.	Uncertain_Significance	.	.	.	This study	D	B	22.5	0.616	.	.
WFS1	AD	c.1036C>A	chr4	6302558	6302558	C	A	NM_006005	c.1036C>A	p.Pro346Thr	2	0	0	2	0	2	0	0	.	Uncertain_Significance	.	.	.	This study	D	D	25.5	0.963	.	.
WFS1	AD	c.1087A>G	chr4	6302609	6302609	A	G	NM_006005	c.1087A>G	p.Lys363Glu	0	1	0	1	0	0	1	0	.	Uncertain_Significance	.	.	.	This study	D	P	24.6	0.793	.	.
WFS1	AD	c.1633G>T	chr4	6303155	6303155	G	T	NM_006005	c.1633G>T	p.Val545Leu	3	0	0	3	1	0	0	2	.	Uncertain_Significance	.	.	.	This study	D	B	21.5	0.649	.	.	0.0001
WFS1	AD	c.1832G>C	chr4	6303354	6303354	G	C	NM_006005	c.1832G>C	p.Arg611Pro	1	0	0	1	0	0	1	0	.	Uncertain_Significance	.	.	.	This study	T	B	21.9	0.684	.	.
WFS1	AD	c.1948T>C	chr4	6303470	6303470	T	C	NM_006005	c.1948T>C	p.Tyr650His	2	0	0	2	1	1	0	0	.	AD_Pathogenic	Pathogenic	.	DM	Grenier J et al., Ophthalmology. 2016;123(9):1989-98.	D	D	28.6	0.889	.	.
WFS1	AD	c.1979A>G	chr4	6303501	6303501	A	G	NM_006005	c.1979A>G	p.Tyr660Cys	0	2	0	2	0	2	0	0	.	Uncertain_Significance	.	.	.	This study	D	D	29.4	0.968	.	.
WFS1	AD	c.1982A>G	chr4	6303504	6303504	A	G	NM_006005	c.1982A>G	p.Asn661Ser	1	0	0	1	0	1	0	0	.	AD_Pathogenic	Pathogenic	.	DM	Kobayashi M et al., PLoS One. 2018;13(3):e0193359.	T	D	25.9	0.69	.	.
WFS1	AD	c.2021G>A	chr4	6303543	6303543	G	A	NM_006005	c.2021G>A	p.Gly674Glu	1	0	0	1	1	0	0	0	.	AD_Pathogenic	Pathogenic	.	DM	Cryns K et al., Hum Genet. 2002;110(5):389-94.	D	D	26.1	0.948	.	.
WFS1	AD	c.2027G>A	chr4	6303549	6303549	G	A	NM_006005	c.2027G>A	p.Arg676His	1	0	2	3	1	1	0	1	rs143055296	AD_Pathogenic	Pathogenic	Uncertain_significance	DM	Moteki et al., Clin Genet. 2016;89(4):466-472.	T	P	23.7	0.525	7.982e-05	0.0001	0.0001
WFS1	AD	c.2032T>G	chr4	6303554	6303554	T	G	NM_006005	c.2032T>G	p.Trp678Gly	2	0	0	2	2	0	0	0	.	Uncertain_Significance	Unknown significance	Uncertain_significance	.	This study	T	P	25.2	0.911	.	.
WFS1	AD	c.2045A>G	chr4	6303567	6303567	A	G	NM_006005	c.2045A>G	p.Asn682Ser	0	1	0	1	1	0	0	0	.	AD_Pathogenic	Pathogenic	.	DM	Kobayashi M et al., PLoS One. 2018;13(3):e0193359.	T	P	24.8	0.564	.	.
WFS1	AD	c.2048T>G	chr4	6303570	6303570	T	G	NM_006005	c.2048T>G	p.Met683Arg	1	0	1	2	0	2	0	0	.	AD_Pathogenic	Pathogenic	.	DM	Rohayem J et al., Diabetes Care. 2011;34(7):1503-10.	D	P	27.4	0.901	.	.
WFS1	AD	c.2051C>T	chr4	6303573	6303573	C	T	NM_006005	c.2051C>T	p.Ala684Val	1	9	4	14	9	0	0	5	rs387906930	AD_Pathogenic	Pathogenic	Pathogenic	DM	Tessa A et al., Hum Mutat. 2001;17(4):348-9.	D	D	28.8	0.891	0	0
WFS1	AD	c.2086C>T	chr4	6303608	6303608	C	T	NM_006005	c.2086C>T	p.His696Tyr	1	0	0	1	0	0	0	1	.	AD_Pathogenic	Pathogenic	.	DM	Sun Y et al., J Genet Genomics. 2011;38(2):71-6.	T	D	27.7	0.887	.	.
WFS1	AD	c.2108G>A	chr4	6303630	6303630	G	A	NM_006005	c.2108G>A	p.Arg703His	5	0	0	5	0	5	0	0	.	AD_Pathogenic	Pathogenic	.	DM	Sun Y et al., J Genet Genomics. 2011;38(2):71-6.	T	D	28.4	0.729	.	.
WFS1	AD	c.2119G>T	chr4	6303641	6303641	G	T	NM_006005	c.2119G>T	p.Val707Phe	3	0	0	3	0	3	0	0	rs71524377	AD_Pathogenic	Pathogenic	Pathogenic	DM	Walls WD et al., Hum Genet. 2020;139(10)1315-1323.	D	D	25.1	0.908	.	.
WFS1	AD	c.2146G>A	chr4	6303668	6303668	G	A	NM_006005	c.2146G>A	p.Ala716Thr	3	0	1	4	3	0	0	1	rs28937893	AD_Pathogenic	Pathogenic	Pathogenic/Likely_pathogenic	DM	Bespalova IN et al., Hum Mol Genet. 2001;10(22):2501-8.	T	P	25	0.801	8.037e-06	0
WFS1	AD	c.2185G>A	chr4	6303707	6303707	G	A	NM_006005	c.2185G>A	p.Asp729Asn	1	1	3	5	1	1	0	3	rs575778537	Uncertain_Significance	Pathogenic	Uncertain_significance	DM	Domenech E et al., Eur J Hum Genet. 2002;10(7):421-6.	T	B	22.5	0.352	0.0001	0	0.0003
WFS1	AD	c.2246C>T	chr4	6303768	6303768	C	T	NM_006005	c.2246C>T	p.Thr749Met	1	0	0	1	1	0	0	0	rs199769524	Uncertain_Significance	Unknown significance	Uncertain_significance	.	This study	T	B	17.19	0.348	8.144e-06	0
WFS1	AD	c.2272A>G	chr4	6303794	6303794	A	G	NM_006005	c.2272A>G	p.Lys758Glu	1	0	1	2	0	1	1	0	.	Uncertain_Significance	.	.	DM?	Walls WD et al., Hum Genet. 2020;139(10)1315-1323.	D	P	23.3	0.681	.	.
WFS1	AD	c.2311G>A	chr4	6303833	6303833	G	A	NM_006005	c.2311G>A	p.Asp771Asn	1	2	0	3	2	1	0	0	rs534067035	Uncertain_Significance	Unknown significance	.	.	This study	T	P	25.4	0.642	6.081e-05	0.0001
WFS1	AR	c.2385G>C	chr4	6303907	6303907	G	C	NM_006005	c.2385G>C	p.Glu795Asp	0	1	0	1	1	0	0	0	rs373310972	Uncertain_Significance	Unknown significance	Uncertain_significance	DM	Rohayem J et al., Diabetes Care. 2011;34(7):1503-10.	T	B	10.1	0.522	6.921e-05	5.559e-05	0.0001
WFS1	AD	c.2389G>A	chr4	6303911	6303911	G	A	NM_006005	c.2389G>A	p.Asp797Asn	3	0	0	3	1	2	0	0	.	AD_Pathogenic	Pathogenic	Pathogenic	DM	Bai X et al., Am J Med Genet A. 2014;164A(12):3052-60.	T	B	23.5	0.806	.	.
WFS1	AR	c.2390A>T	chr4	6303912	6303912	A	T	NM_006005	c.2390A>T	p.Asp797Val	0	1	0	1	1	0	0	0	.	AR_Pathogenic	Pathogenic	.	DM	Rohayem J et al., Diabetes Care. 2011;34(7):1503-10.	D	P	24.1	0.814	.	.
WFS1	AD	c.2507A>C	chr4	6304029	6304029	A	C	NM_006005	c.2507A>C	p.Lys836Thr	6	1	0	7	2	5	0	0	.	AD_Pathogenic	Pathogenic	.	DM	Fujikawa T et al., Laryngoscope. 2010;120(1):166-71.	T	D	26.5	0.831	.	.
WFS1	AD	c.2508G>C	chr4	6304030	6304030	G	C	NM_006005	c.2508G>C	p.Lys836Asn	3	0	0	3	1	2	0	0	rs876657675	AD_Likely_Pathogenic	Likely pathogenic	Likely_pathogenic	DM	Hogewind BF et al., Mol Vis. 2010;16:26-35.	T	D	26.1	0.615	.	.
WFS1	AD	c.2590G>A	chr4	6304112	6304112	G	A	NM_006005	c.2590G>A	p.Glu864Lys	6	0	1	7	3	1	0	3	rs74315205	AD_Pathogenic	Pathogenic	Pathogenic/Likely_pathogenic	DM	Eiberg H et al., J Med Genet. 2006;43(5):435-40.	D	D	27.6	0.87	.	.
WFS1	AD	c.2605_2606insGCACCGTGCATG	chr4	6304127	6304127	-	GCACCGTGCATG	NM_006005	c.2605_2606insGCACCGTGCATG	p.Gly873_Ala874insThrValHisGly	0	1	0	1	1	0	0	0	.	Uncertain_Significance	.	.	.	This study	.	.	.	.	.	.
WFS1	AD	c.2645T>C	chr4	6304167	6304167	T	C	NM_006005	c.2645T>C	p.Phe882Ser	1	0	0	1	0	0	1	0	.	Uncertain_Significance	.	.	DM?	Walls WD et al., Hum Genet. 2020;139(10)1315-1323.	D	D	29.2	0.92	.	.	0.0001
MYO15A	AR	c.414delA	chr17	18022528	18022528	A	-	NM_016239	c.414delA	p.Lys140SerfsTer304	0	2	0	2	2	0	0	0	rs750130520	AR_Pathogenic	Pathogenic	.	DM	Moteki et al., Clin Genet. 2016;89(4):466-472.	.	.	.	.	8.3e-06	5.665e-05	0.0002
MYO15A	AR	c.535G>T	chr17	18022649	18022649	G	T	NM_016239	c.535G>T	p.Glu179Ter	0	2	0	2	2	0	0	0	.	AR_Pathogenic	Pathogenic	.	DM	Park JH et al., Orphanet J Rare Dis. 2014;9:167.	.	.	36	.	.	.	0.0002
MYO15A	AR	c.625G>T	chr17	18022739	18022739	G	T	NM_016239	c.625G>T	p.Glu209Ter	0	1	0	1	1	0	0	0	rs571594379	AR_Pathogenic	Pathogenic	Pathogenic	DM?	Neveling K et al. Hum Mutat. 2013;34(12):1721-6	.	.	34	.	4.1e-06	0
MYO15A	AR	c.743G>A	chr17	18022857	18022857	G	A	NM_016239	c.743G>A	p.Arg248Gln	0	1	0	1	1	0	0	0	rs562862820	Uncertain_Significance**	Likely benign	.	.	This study	T	B	0.021	0.173	0	0
MYO15A	AR	c.966C>A	chr17	18023080	18023080	C	A	NM_016239	c.966C>A	p.Tyr322Ter	0	1	0	1	1	0	0	0	.	AR_Likely_Pathogenic	.	.	.	This study	.	.	32	.	.	.	0.0001
MYO15A	AR	c.968C>A	chr17	18023082	18023082	C	A	NM_016239	c.968C>A	p.Ser323Ter	0	1	0	1	1	0	0	0	.	AR_Pathogenic	Unknown significance	.	.	This study	.	.	32	.	4.02e-06	0
MYO15A	AR	c.1179dupC	chr17	18023292	18023292	-	C	NM_016239	c.1179dupC	p.Glu396ArgfsTer36	0	4	0	4	2	2	0	0	rs876657707	AR_Pathogenic	Pathogenic	.	DM	Bashir R et al., Eur J Med Genet. 2012;55(2):99-102.	.	.	.	.	6.428e-05	0.0003	0.0005
MYO15A	AR	c.1399G>A	chr17	18023513	18023513	G	A	NM_016239	c.1399G>A	p.Ala467Thr	1	0	0	1	0	1	0	0	rs753823625	Uncertain_Significance**	Likely benign	.	.	This study	D	B	15.25	0.059	4.033e-06	0
MYO15A	AR	c.[1651G>A;4322G>T]	chr17	18023765	18023765	G	A	NM_016239	c.1651G>A	p.Ala551Thr	0	7	0	7	6	1	0	0	rs747175448	AR_Pathogenic	Pathogenic	.	DM	Jung J et al., Sci Rep. 2017;7:45973.	D	B	15.41	0.109	2.692e-05	0.0004	0.0002
			chr17	18036540	18036540	G	T	NM_016239	c.4322G>T	p.Gly1441Val									rs772995303		Pathogenic	.	DM	Miyagawa M et al., PLoS One. 2013;8(8):e71381.	D	D	32	0.936	8.03e-06	0.0001	0.0002
MYO15A	AR	c.2336C>A	chr17	18024450	18024450	C	A	NM_016239	c.2336C>A	p.Ser779Ter	0	0	1	1	1	0	0	0	.	AR_Pathogenic	Pathogenic	.	DM	Moteki et al., Clin Genet. 2016;89(4):466-472.	.	.	34	.	.	.
MYO15A	AR	c.2702delG	chr17	18024816	18024816	G	-	NM_016239	c.2702delG	p.Ala902ArgfsTer84	0	0	1	1	0	0	0	1	.	AR_Likely_Pathogenic	.	.	.	This study	.	.	.	.	.	.
MYO15A	AR	c.2822delC	chr17	18024936	18024936	C	-	NM_016239	c.2822delC	p.Trp943GlyfsTer43	0	2	0	2	0	0	0	2	.	AR_Pathogenic	.	.	.	This study	.	.	.	.	.	.
MYO15A	AR	c.3505C>T	chr17	18025619	18025619	C	T	NM_016239	c.3505C>T	p.Arg1169Ter	0	1	0	1	1	0	0	0	rs781546107	AR_Pathogenic	Pathogenic	Pathogenic	DM	Richard E M et al., Hum Mutat. 2019;40(1):53-72.	.	.	32	.	1.213e-05	0
MYO15A	AR	c.3557T>A	chr17	18025671	18025671	T	A	NM_016239	c.3557T>A	p.Leu1186Gln	0	1	0	1	1	0	0	0	.	Uncertain_Significance	.	.	.	This study	T	B	11.69	0.135	.	.
MYO15A	AR	c.3756+1G>A	chr17	18028546	18028546	G	A	NM_016239	c.3756+1G>A		1	3	0	4	4	0	0	0	rs748108031	AR_Pathogenic	Pathogenic	.	DM	Sakuma N et al., J Hum Genet. 2016;61(3):253-61.	.	.	29.6	.	8.019e-06	5.562e-05
MYO15A	AR	c.3844C>T	chr17	18029748	18029748	C	T	NM_016239	c.3844C>T	p.Arg1282Trp	1	0	0	1	0	1	0	0	rs757155918	AR_Likely_Pathogenic	Likely pathogenic	Uncertain_significance	DM?	Neveling K et al. Hum Mutat. 2013;34(12):1721-6	D	D	23.5	0.327	5.627e-05	0	0.0001
MYO15A	AR	c.3866C>T	chr17	18029770	18029770	C	T	NM_016239	c.3866C>T	p.Pro1289Leu	0	1	1	2	1	0	0	1	rs192483691	Uncertain_Significance	Unknown significance	Uncertain_significance	.	This study	D	D	32	0.883	4.034e-06	0
MYO15A	AR	c.3866+1G>T	chr17	18029771	18029771	G	T	NM_016239	c.3866+1G>T		0	1	0	1	0	0	0	1	.	AR_Likely_Pathogenic	Unknown significance	.	.	This study	.	.	34	.	0	0
MYO15A	AR	c.3871C>T	chr17	18030109	18030109	C	T	NM_016239	c.3871C>T	p.Leu1291Phe	0	1	0	1	1	0	0	0	.	AR_Pathogenic	Pathogenic	.	DM	Chang MY et al., Mol Cells. 2015;38(9):781-8.	D	D	26.1	0.74	.	.
MYO15A	AR	c.3886A>G	chr17	18030124	18030124	A	G	NM_016239	c.3886A>G	p.Asn1296Asp	0	2	0	2	0	2	0	0	.	Uncertain_Significance	.	.	.	This study	T	B	24.4	0.556	.	.
MYO15A	AR	c.3929G>A	chr17	18030167	18030167	G	A	NM_016239	c.3929G>A	p.Cys1310Tyr	0	3	0	3	3	0	0	0	.	AR_Pathogenic	.	.	.	This study	D	D	29.4	0.739	.	.
MYO15A	AR	c.4073G>A	chr17	18034587	18034587	G	A	NM_016239	c.4073G>A	p.Gly1358Asp	0	1	0	1	1	0	0	0	.	Uncertain_Significance	.	.	.	This study	D	D	27.4	0.948	.	.
MYO15A	AR	c.4109G>A	chr17	18034623	18034623	G	A	NM_016239	c.4109G>A	p.Arg1370His	0	2	0	2	2	0	0	0	rs771676248	Uncertain_Significance	Unknown significance	Uncertain_significance	.	This study	D	D	30	0.971	.	.
MYO15A	AR	c.4198G>A	chr17	18034837	18034837	G	A	NM_016239	c.4198G>A	p.Val1400Met	0	0	1	1	0	1	0	0	rs749136456	Uncertain_Significance	Pathogenic	Pathogenic/Likely_pathogenic	DM	Cengiz FB et al., Genet Test Mol Biomarkers. 2010;14(4):543-50.	D	D	28.8	0.891	3.608e-05	5.562e-05
MYO15A	AR	c.4216G>A	chr17	18035776	18035776	G	A	NM_016239	c.4216G>A	p.Glu1406Lys	1	0	0	1	0	1	0	0	rs759810756	AR_Likely_Pathogenic	Pathogenic	Likely_pathogenic	DM	Miyagawa M et al., PLoS One. 2013;8(8):e71381.	D	D	31	0.95	8.026e-06	0	0.0001
MYO15A	AR	c.4228C>T	chr17	18035788	18035788	C	T	NM_016239	c.4228C>T	p.His1410Tyr	0	1	0	1	1	0	0	0	.	Uncertain_Significance	.	.	.	This study	D	D	27	0.967	.	.
MYO15A	AR	c.4321-1G>A	chr17	18036538	18036538	G	A	NM_016239	c.4321-1G>A		2	0	2	4	2	0	0	2	.	AR_Pathogenic	.	.	.	This study	.	.	36	.	.	.
MYO15A	AR	c.4322G>T	chr17	18036540	18036540	G	T	NM_016239	c.4322G>T	p.Gly1441Val	0	2		2	2	0	0	0	rs772995303	AR_Pathogenic	Pathogenic	.	DM	Miyagawa M et al., PLoS One. 2013;8(8):e71381.	D	D	32	0.936	8.03e-06	0.0001	0.0002
MYO15A	AR	c.4432A>T	chr17	18036650	18036650	A	T	NM_016239	c.4432A>T	p.Ile1478Phe	0		1	1		0	0	1	.	Uncertain_Significance	.	.	.	This study	D	D	27	0.871	.	.
MYO15A	AR	c.4596+1G>A	chr17	18039139	18039139	G	A	NM_016239	c.4596+1G>A		1	4	0	5	5	0	0	0	rs368931546	AR_Pathogenic	Pathogenic	.	DM	Motavaf M et al., Int J Pediatr Otorhinolaryngol. 2017;96:35-38.	.	.	34	.	1.219e-05	0	0.0002
MYO15A	AR	c.4610A>G	chr17	18039744	18039744	A	G	NM_016239	c.4610A>G	p.Glu1537Gly	1	0	0	1	1	0	0	0	.	Uncertain_Significance	.	.	.	This study	T	D	29.3	0.858	.	.	0.0001
MYO15A	AR	c.[4660G>A;9815G>A]	chr17	18039881	18039881	G	A	NM_016239	c.4660G>A	p.Ala1554Thr	1	0	0	1	1	0	0	0	rs373444641	AR_Likely_Pathogenic**	Pathogenic	.	DM	Sakuma N et al., J Hum Genet. 2016;61(3):253-61.	D	D	28.4	0.812	7.223e-05	5.563e-05
			chr17	18069702	18069702	G	A	NM_016239	c.9815G>A	p.Arg3272His									rs199866618		Likely benign	.	.	This study	T	B	18.74	0.126	4.416e-05	5.562e-05
MYO15A	AR	c.4777G>A	chr17	18039998	18039998	G	A	NM_016239	c.4777G>A	p.Glu1593Lys	0	1	0	1	0	1	0	0	rs376469502	AR_Pathogenic	Pathogenic	Uncertain_significance	DM	Sloan-Heggen CM et al., Hum Genet. 2016;135(4):441-450.	D	D	33	0.959	6.564e-05	0
MYO15A	AR	c.4780G>T	chr17	18040898	18040898	G	T	NM_016239	c.4780G>T	p.Asp1594Tyr	0	1	0	1	1	0	0	0	.	Uncertain_Significance	.	.	.	This study	D	D	35	0.748	.	.
MYO15A	AR	c.4828G>A	chr17	18040946	18040946	G	A	NM_016239	c.4828G>A	p.Glu1610Lys	0	1	0	1	1	0	0	0	rs766165505	AR_Likely_Pathogenic	Pathogenic	.	DM	Miyagawa M et al., PLoS One. 2013;8(8):e71381.	D	D	32	0.957	1.203e-05	0
MYO15A	AR	c.4989_5003del	chr17	18041542	18041556	CCAGTGTTGCTTTCC	-	NM_016239	c.4989_5003del	p.Cys1665_Gln1669del	0	1	0	1	1	0	0	0	.	Uncertain_Significance	.	.	.	This study	.	.	.	.	.	.
MYO15A	AR	c.5075C>A	chr17	18042192	18042192	C	A	NM_016239	c.5075C>A	p.Pro1692His	0	1	0	1	0	1	0	0	.	Uncertain_Significance	.	.	.	This study	D	D	26.2	0.811	.	.
MYO15A	AR	c.5117G>T	chr17	18042234	18042234	G	T	NM_016239	c.5117G>T	p.Gly1706Val	0	1	1	2	2	0	0	0	.	AR_Likely_Pathogenic	Pathogenic	.	DM	Miyagawa M et al., PLoS One. 2013;8(8):e71381.	D	D	29.4	0.967	.	.	0.0002
MYO15A	AR	c.5203C>T	chr17	18042917	18042917	C	T	NM_016239	c.5203C>T	p.Arg1735Trp	0	1	0	1	1	0	0	0	rs778354646	AR_Pathogenic	Pathogenic	.	DM	Salime S et al., Int J Pediatr Otorhinolaryngol. 2017;101:25-29.	D	D	25.7	0.762	1.207e-05	0
MYO15A	AR	c.5306C>A	chr17	18043925	18043925	C	A	NM_016239	c.5306C>A	p.Thr1769Asn	0	1	0	1	1	0	0	0	.	Uncertain_Significance	.	.	.	This study	D	D	25.3	0.852	.	.	0.0001
MYO15A	AR	c.5393C>G	chr17	18044133	18044133	C	G	NM_016239	c.5393C>G	p.Pro1798Arg	0	1	0	1	1	0	0	0	.	Uncertain_Significance	.	.	.	This study	D	D	27.9	0.973	.	.
MYO15A	AR	c.5507T>C	chr17	18044433	18044433	T	C	NM_016239	c.5507T>C	p.Leu1836Pro	0	1	0	1	1	0	0	0	.	AR_Pathogenic	Pathogenic	.	DM	Zhang J et al., BMC Med Genet. 2019;20(1):60.	D	P	26.1	0.778	.	.
MYO15A	AR	c.5732G>C	chr17	18045475	18045475	G	C	NM_016239	c.5732G>C	p.Arg1911Pro	0	1	0	1	1	0	0	0	.	Uncertain_Significance	.	.	.	This study	D	D	31	0.92	.	.
MYO15A	AR	c.5738T>G	chr17	18045481	18045481	T	G	NM_016239	c.5738T>G	p.Leu1913Arg	0	1	0	1	1	0	0	0	.	Uncertain_Significance	.	.	.	This study	D	B	23.7	0.739	.	.
MYO15A	AR	c.5910+1G>A	chr17	18046155	18046155	G	A	NM_016239	c.5910+1G>A		1	0	0	1	0	0	0	1	.	AR_Likely_Pathogenic	.	.	.	This study	.	.	33	.	.	.	0.0001
MYO15A	AR	c.5964+3G>A	chr17	18046936	18046936	G	A	NM_016239	c.5964+3G>A		0	3	1	4	4	0	0	0	rs530975087	Uncertain_Significance	Pathogenic	.	DM	Gao X et al., J Transl Med. 2013;11:284.	.	.	.	.	2.868e-05	0.0004
MYO15A	AR	c.6224C>G	chr17	18047857	18047857	C	G	NM_016239	c.6224C>G	p.Thr2075Arg	0	1		1	1	0	0	0	.	Uncertain_Significance	.	.	.	This study	D	P	21.3	0.456	.	.
MYO15A	AR	c.6286A>C	chr17	18049198	18049198	A	C	NM_016239	c.6286A>C	p.Met2096Leu	0	1		1	1	0	0	0	.	Uncertain_Significance	.	.	.	This study	T	D	24.7	0.751	.	.
MYO15A	AR	c.6328G>A	chr17	18049240	18049240	G	A	NM_016239	c.6328G>A	p.Gly2110Arg	0	1	1	2	1	0	0	1	rs756396137	Uncertain_Significance	Unknown significance	Uncertain_significance	.	This study	D	D	28.6	0.844	2.413e-05	0	0.0001
MYO15A	AR	c.6457delG	chr17	18049369	18049369	G	-	NM_016239	c.6457delG	p.Ala2153ProfsTer100	1	13	4	18	8	1	0	9	.	AR_Pathogenic	Pathogenic	.	DM	Miyagawa M et al., Ann Otol Rhinol Laryngol. 2015;124 Suppl 1:158S-168S.AJ741	.	.	.	.	.	.	0.0001
MYO15A	AR	c.6486delG	chr17	18049398	18049398	G	-	NM_016239	c.6486delG	p.Cys2163AlafsTer90	0	1	0	1	1	0	0	0	.	AR_Pathogenic	Pathogenic	.	DM	Moteki et al., Clin Genet. 2016;89(4):466-472.	.	.	.	.	.	.
MYO15A	AR	c.6503dupT	chr17	18049414	18049414	-	T	NM_016239	c.6503dupT	p.Leu2169SerfsTer6	0	1	0	1	1	0	0	0	.	AR_Likely_Pathogenic	.	.	.	This study	.	.	.	.	.	.
MYO15A	AR	c.6542A>G	chr17	18051375	18051375	A	G	NM_016239	c.6542A>G	p.Gln2181Arg	0	1	0	1		1	0	0	.	Uncertain_Significance	.	.	.	This study	T	P	23.8	0.539	.	.
MYO15A	AR	c.[6560G>A;7961C>T]	chr17	18051393	18051393	G	A	NM_016239	c.6560G>A	p.Arg2187His	0	1	0	1	1	0	0	0	rs199913622	Uncertain_Significance**	Unknown significance	.	.	This study	D	D	27.5	0.662	8.036e-05	0
			chr17	18055493	18055493	C	T	NM_016239	c.7961C>T	p.Thr2654Ile									.		Likely benign	.	.		T	B	9.288	0.092	1.958e-05	0.0003	0.0002
MYO15A	AR	c.6634G>A	chr17	18051467	18051467	G	A	NM_016239	c.6634G>A	p.Glu2212Lys	0	1	0	1	1	0	0	0	rs371352836	Uncertain_Significance	Pathogenic	Uncertain_significance	DM	Sloan-Heggen CM et al., Hum Genet. 2016;135(4):441-450.	D	D	28.4	0.946	2.409e-05	0
MYO15A	AR	c.6703T>C	chr17	18051821	18051821	T	C	NM_016239	c.6703T>C	p.Ser2235Pro	0	0	1	1	1			0	.	Uncertain_Significance	Pathogenic	.	DM	Miyagawa M et al., Ann Otol Rhinol Laryngol. 2015;124 Suppl 1:158S-168S.AJ741	D	B	24.3	0.838	.	.
MYO15A	AR	c.6705_6706insG	chr17	18051823	18051823	-	G	NM_016239	c.6705_6706insG	p.Cys2236ValfsTer94	0	0	1	1	1			0	.	AR_Likely_Pathogenic	.	.	.	This study	.	.	.	.	.	.
MYO15A	AR	c.6731G>A	chr17	18051849	18051849	G	A	NM_016239	c.6731G>A	p.Gly2244Glu	0	2	0	2	1			1	.	AR_Pathogenic	Pathogenic	.	DM	Nal N et al., Hum Mutat. 2007;28(10):1014-9.	D	D	28	0.92	.	.
MYO15A	AR	c.6787G>A	chr17	18052097	18052097	G	A	NM_016239	c.6787G>A	p.Gly2263Ser	0	1		1	1				rs375459945	Uncertain_Significance	Pathogenic	Uncertain_significance	DM	Sloan-Heggen CM et al., Hum Genet. 2016;135(4):441-450.	D	D	25.5	0.851	3.087e-05	0
MYO15A	AR	c.6804G>A	chr17	18052114	18052114	G	A	NM_016239	c.6804G>A	p.Met2268Ile	0	2		2	2				.	Uncertain_Significance	.	.	.	This study	T	B	23.6	0.312	.	.
MYO15A	AR	c.6847G>A	chr17	18052157	18052157	G	A	NM_016239	c.6847G>A	p.Val2283Met	1	1		2	1			1	rs776576057	Uncertain_Significance	Unknown significance	.	.	This study	D	D	26.3	0.797	5.1e-05	0
MYO15A	AR	c.7147delC	chr17	18052829	18052829	C	-	NM_016239	c.7147delC	p.His2384ThrfsTer33	1			1	1				.	AR_Likely_Pathogenic	.	.	.	This study	.	.	.	.	.	.
MYO15A	AR	c.7396-1G>A	chr17	18054149	18054149	G	A	NM_016239	c.7396-1G>A			1		1	1				rs760461823	AR_Pathogenic	Likely pathogenic	Likely_pathogenic	DM	Zhang J et al., BMC Med Genet. 2019;20(1):60.	.	.	35	.	1.407e-05	0.0002
MYO15A	AR	c.7893+1G>C	chr17	18055266	18055266	G	C	NM_016239	c.7893+1G>C			1		1	1				.	AR_Pathogenic	.	.	.	This study	.	.	33	.	.	.
MYO15A	AR	c.7909_7910del	chr17	18055441	18055442	GT	-	NM_016239	c.7909_7910del	p.Val2637GlyfsTer29		1		1	1				.	AR_Likely_Pathogenic	.	.	.	This study	.	.	.	.	.	.
MYO15A	AR	c.8005dupA	chr17	18057126	18057126	-	A	NM_016239	c.8005dupA	p.Thr2669AsnfsTer43	1			1	1				.	AR_Likely_Pathogenic	Likely pathogenic	Likely_pathogenic	.	This study	.	.	.	.	8.04e-06	0	0.0001
MYO15A	AR	c.8065T>C	chr17	18057187	18057187	T	C	NM_016239	c.8065T>C	p.Trp2689Arg		2		2	2				.	AR_Likely_Pathogenic	Pathogenic	.	DM	Moteki et al., Clin Genet. 2016;89(4):466-472.	D	D	28.6	0.862	.	.
MYO15A	AR	c.8078T>C	chr17	18057200	18057200	T	C	NM_016239	c.8078T>C	p.Leu2693Pro		1		1				1	.	Uncertain_Significance	.	.	.	This study	D	P	27.9	0.861	.	.
MYO15A	AR	c.8089-1G>A	chr17	18057444	18057444	G	A	NM_016239	c.8089-1G>A			1		1	1				.	AR_Pathogenic	.	.	.	This study	.	.	35	.	.	.	0.0001
MYO15A	AR	c.8158G>A	chr17	18058003	18058003	G	A	NM_016239	c.8158G>A	p.Asp2720Asn		4		4	4				.	AR_Pathogenic	Pathogenic	.	DM	Naz S et al., Clin Genet. 2017;91(4):589-598.	D	P	27.6	0.78	4.015e-06	5.563e-05
MYO15A	AR	c.8198A>C	chr17	18058043	18058043	A	C	NM_016239	c.8198A>C	p.Glu2733Ala		1		1	1				.	Uncertain_Significance	Pathogenic	.	DM	Miyagawa M et al., Ann Otol Rhinol Laryngol. 2015;124 Suppl 1:158S-168S.	D	D	25.5	0.907	.	.	0.0001
MYO15A	AR	c.8233C>T	chr17	18058432	18058432	C	T	NM_016239	c.8233C>T	p.Gln2745Ter		1		1	1				.	AR_Likely_Pathogenic	.	.	.	This study	.	.	41	.	.	.
MYO15A	AR	c.8335G>C	chr17	18058534	18058534	G	C	NM_016239	c.8335G>C	p.Ala2779Pro		1		1	1				.	Uncertain_Significance	.	.	.	This study	D	D	29.7	0.902	.	.
MYO15A	AR	c.8340+1G>A	chr17	18058540	18058540	G	A	NM_016239	c.8340+1G>A			2		2	2				.	AR_Pathogenic	.	.	.	This study	.	.	33	.	.	.
MYO15A	AR	c.8341-1G>-	chr17	18058627	18058627	G	-	NM_016239	c.8341-1G>-				1	1	1				.	AR_Likely_Pathogenic	.	.	.	This study	.	.	.	.	.	.
MYO15A	AR	c.9401G>C	chr17	18064645	18064645	G	C	NM_016239	c.9401G>C	p.Arg3134Pro		1		1	1				.	Uncertain_Significance	.	.	.	This study	D	D	31	0.9	.	.
MYO15A	AR	c.9413T>A	chr17	18064657	18064657	T	A	NM_016239	c.9413T>A	p.Leu3138Gln	2	2	1	5	4			1	.	AR_Likely_Pathogenic	Pathogenic	.	DM	Yano et al., J Clin Case Rep. 2013; 3:319.	D	D	27.9	0.995	.	.	0.0001
MYO15A	AR	c.9455T>A	chr17	18064699	18064699	T	A	NM_016239	c.9455T>A	p.Leu3152His	1			1	1				.	Uncertain_Significance	.	.	.	This study	D	D	28.3	0.935	.	.	0.0001
MYO15A	AR	c.9534C>A	chr17	18065915	18065915	C	A	NM_016239	c.9534C>A	p.Cys3178Ter		1		1	1				.	AR_Pathogenic	.	.	.	This study	.	.	41	.	.	.
MYO15A	AR	c.9575T>C	chr17	18065956	18065956	T	C	NM_016239	c.9575T>C	p.Leu3192Pro		1		1	1				.	Uncertain_Significance	.	.	.	This study	T	B	18.41	0.411	.	.
MYO15A	AR	c.9787+4A>G	chr17	18067156	18067156	A	G	NM_016239	c.9787+4A>G				1	1				1	.	Uncertain_Significance	.	.	.	This study	.	.	.	.	.	.
MYO15A	AR	c.9865delT	chr17	18069752	18069752	T	-	NM_016239	c.9865delT	p.Tyr3289ThrfsTer22		1		1				1	.	AR_Likely_Pathogenic	.	.	.	This study	.	.	.	.	.	.
MYO15A	AR	c.9951delC	chr17	18070906	18070906	C	-	NM_016239	c.9951delC	p.Leu3318CysfsTer5		1		1	1				.	AR_Likely_Pathogenic	.	.	.	This study	.	.	.	.	.	.
MYO15A	AR	c.9968_9969insC	chr17	18070923	18070923	-	C	NM_016239	c.9968_9969insC	p.Lys3323AsnfsTer129			2	2				2	.	AR_Pathogenic	.	.	.	This study	.	.	.	.	.	.
MYO15A	AR	c.9971G>A	chr17	18070926	18070926	G	A	NM_016239	c.9971G>A	p.Gly3324Glu		2		2	1			1	.	Uncertain_Significance	.	.	.	This study	D	D	25.6	0.747	.	.
MYO15A	AR	c.10202G>A	chr17	18075071	18075071	G	A	NM_016239	c.10202G>A	p.Arg3401His	1	2		3	2			1	rs370278266	AR_Pathogenic	Pathogenic	.	DM	Sloan-Heggen CM et al., Hum Genet. 2016;135(4):441-450.	D	D	29.2	0.649	3.294e-05	0	0.0001
MYO15A	AR	c.10245_10247del	chr17	18075499	18075501	CTC	-	NM_016239	c.10245_10247del	p.Ser3417del		9		9	7	1		1	rs760069953	AR_Likely_Pathogenic	Likely pathogenic	Likely_pathogenic	DM	Miyagawa M et al., Ann Otol Rhinol Laryngol. 2015;124 Suppl 1:158S-68S.	.	.	.	.	2.806e-05	0.0004	0.0002
MYO15A	AR	c.10251_10253del	chr17	18075505	18075507	CTT	-	NM_016239	c.10251_10253del	p.Phe3420del		6		6	2			4	.	AR_Pathogenic	Pathogenic	.	DM	Yang T et al., Orphanet J Rare Dis. 2013;8:85.	.	.	.	.	1.603e-05	0.0001	0.0002
MYO15A	AR	c.10350+1->TA	chr17	18075605	18075605	-	TA	NM_016239	c.10350+1->TA			1		1	1				.	AR_Pathogenic	.	.	.	This study	.	.	.	.	.	.
MYO15A	AR	c.10350+1G>A	chr17	18075605	18075605	G	A	NM_016239	c.10350+1G>A			2	1	3	2			1	rs775175403	AR_Pathogenic	Unknown significance	.	.	This study	.	.	33	.	4.01e-06	5.562e-05
MYO15A	AR	c.10431T>A	chr17	18077175	18077175	T	A	NM_016239	c.10431T>A	p.Tyr3477Ter		2		2	2				.	AR_Likely_Pathogenic	.	.	.	This study	.	.	38	.	.	.
POU4F3	AD	c.74dupA	chr5	145718748	145718748	-	A	NM_002700	c.74dupA	p.His25GlnfsTer20	2			2		2			.	AD_Pathogenic	Pathogenic	.	DM	Kitano T et al., PLoS One. 2017;12(5):e0177636.	.	.	.	.	.	.
POU4F3	AD	c.94_95insGCCT	chr5	145718769	145718769	-	GCCT	NM_002700	c.94_95insGCCT	p.Arg33LeufsTer13	1			1				1	.	AD_Likely_Pathogenic	.	.	.	This study	.	.	.	.	.	.
POU4F3	AD	c.97C>T	chr5	145718772	145718772	C	T	NM_002700	c.97C>T	p.Arg33Ter	1		1	2	1			1	.	AD_Likely_Pathogenic	.	.	.	This study	.	.	37	.	.	.
POU4F3	AD	c.124C>T	chr5	145719114	145719114	C	T	NM_002700	c.124C>T	p.Gln42Ter	2			2		2			.	AD_Likely_Pathogenic	Likely pathogenic	.	.	This study	.	.	37	.	.	.
POU4F3	AD	c.128G>A	chr5	145719118	145719118	G	A	NM_002700	c.128G>A	p.Gly43Asp	1			1		1			.	Uncertain_Significance	Unknown significance	.	.	This study	D	P	26.2	0.346	3.979e-06	0
POU4F3	AD	c.145dupT	chr5	145719134	145719134	-	T	NM_002700	c.145dupT	p.Asp50Ter	1			1			1		.	AD_Likely_Pathogenic	.	.	.	This study	.	.	.	.	.	.
POU4F3	AD	c.191A>T	chr5	145719181	145719181	A	T	NM_002700	c.191A>T	p.Asp64Val	4	1		5		3	2		.	AD_Pathogenic	Pathogenic	.	DM	Kitano T et al., PLoS One. 2017;12(5):e0177636.	D	D	26.1	0.369	.	.
POU4F3	AD	c.208A>T	chr5	145719198	145719198	A	T	NM_002700	c.208A>T	p.Lys70Ter	2			2		1	1		.	AD_Pathogenic	.	.	.	This study	.	.	37	.	.	.
POU4F3	AD	c.281delC	chr5	145719271	145719271	C	-	NM_002700	c.281delC	p.Val95CysfsTer33		1		1		1			.	AD_Likely_Pathogenic	.	.	.	This study	.	.	.	.	.	.
POU4F3	AD	c.367delA	chr5	145719357	145719357	A	-	NM_002700	c.367delA	p.Ile123SerfsTer5	1			1			1		.	AD_Likely_Pathogenic	Pathogenic	.	DM	Kitano T et al., PLoS One. 2017;12(5):e0177636.	.	.	.	.	.	.
POU4F3	AD	c.405_406insGAACACT	chr5	145719395	145719395	-	GAACACT	NM_002700	c.405_406insGAACACT	p.Ser138Ter	2			2		2			.	AD_Likely_Pathogenic	.	.	.	This study	.	.	.	.	.	.
POU4F3	AD	c.427C>T	chr5	145719417	145719417	C	T	NM_002700	c.427C>T	p.Gln143Ter	1			1				1	.	AD_Pathogenic	Pathogenic	.	DM	Kitano T et al., PLoS One. 2017;12(5):e0177636.	.	.	37	.	.	.
POU4F3	AD	c.528C>A	chr5	145719518	145719518	C	A	NM_002700	c.528C>A	p.Cys176Ter	1			1			1		.	AD_Likely_Pathogenic	.	.	.	This study	.	.	36	.	.	.
POU4F3	AD	c.556G>T	chr5	145719546	145719546	G	T	NM_002700	c.556G>T	p.Glu186Ter	1			1		1			.	AD_Likely_Pathogenic	.	.	.	This study	.	.	38	.	.	.
POU4F3	AD	c.568T>C	chr5	145719558	145719558	T	C	NM_002700	c.568T>C	p.Phe190Leu		2		2	1		1		.	Uncertain_Significance	.	.	.	This study	D	D	28.7	0.89	.	.
POU4F3	AD	c.571G>C	chr5	145719561	145719561	G	C	NM_002700	c.571G>C	p.Ala191Pro	1			1			1		.	Uncertain_Significance	.	.	.	This study	D	D	28.3	0.81	.	.
POU4F3	AD	c.573_576del	chr5	145719563	145719566	CGAG	-	NM_002700	c.573_576del	p.Glu192AlafsTer11	2			2		2			.	AD_Likely_Pathogenic	.	.	.	This study	.	.	.	.	.	.
POU4F3	AD	c.574G>T	chr5	145719564	145719564	G	T	NM_002700	c.574G>T	p.Glu192Ter	3			3		3			.	AD_Pathogenic	Pathogenic	.	DM	Kitano T et al., PLoS One. 2017;12(5):e0177636.	.	.	38	.	.	.
POU4F3	AD	c.581T>A	chr5	145719571	145719571	T	A	NM_002700	c.581T>A	p.Phe194Tyr	7	4	1	12		6		6	.	AD_Likely_Pathogenic	Pathogenic	.	DM	Kitano T et al., PLoS One. 2017;12(5):e0177636.	D	D	28.1	0.885	.	.	0.0001
POU4F3	AD	c.586C>A	chr5	145719576	145719576	C	A	NM_002700	c.586C>A	p.Gln196Lys	1			1			1		.	Uncertain_Significance	.	.	.	This study	D	D	27	0.83	.	.
POU4F3	AD	c.592C>T	chr5	145719582	145719582	C	T	NM_002700	c.592C>T	p.Arg198Cys	1			1		1			.	Uncertain_Significance	.	.	.	This study	D	D	29.3	0.805	.	.
POU4F3	AD	c.595delA	chr5	145719585	145719585	A	-	NM_002700	c.595delA	p.Ile199SerfsTer5	1			1	1				.	AD_Likely_Pathogenic	.	.	.	This study	.	.	.	.	.	.
POU4F3	AD	c.603delG	chr5	145719593	145719593	G	-	NM_002700	c.603delG	p.Val203Ter		1		1		1			.	AD_Likely_Pathogenic	.	.	.	This study	.	.	.	.	.	.
POU4F3	AD	c.621C>A	chr5	145719611	145719611	C	A	NM_002700	c.621C>A	p.Asp207Glu			1	1	1				.	Uncertain_Significance	.	.	.	This study	D	D	24.6	0.731	.	.
POU4F3	AD	c.630dupG	chr5	145719619	145719619	-	G	NM_002700	c.630dupG	p.Ala211GlyfsTer4	1			1				1	.	AD_Likely_Pathogenic	.	.	.	This study	.	.	.	.	.	.
POU4F3	AD	c.651dupC	chr5	145719640	145719640	-	C	NM_002700	c.651dupC	p.Gly219ArgfsTer84	1			1				1	.	AD_Likely_Pathogenic	.	.	.	This study	.	.	.	.	.	.
POU4F3	AD	c.680delC	chr5	145719670	145719670	C	-	NM_002700	c.680delC	p.Ile228SerfsTer14	4			4	2	2			.	AD_Pathogenic	Pathogenic	.	DM	Kitano T et al., PLoS One. 2017;12(5):e0177636.	.	.	.	.	.	.
POU4F3	AD	c.686G>T	chr5	145719676	145719676	G	T	NM_002700	c.686G>T	p.Cys229Phe	1			1		1			.	Uncertain_Significance	Unknown significance	Uncertain_significance	.	This study	D	D	29	0.913	.	.
POU4F3	AD	c.694G>A	chr5	145719684	145719684	G	A	NM_002700	c.694G>A	p.Glu232Lys	1	1		2		1	1		.	AD_Pathogenic	Pathogenic	.	DM	Baek JI et al., Orphanet J Rare Dis. 2012;7:60.	D	D	31	0.96	.	.
POU4F3	AD	c.694G>T	chr5	145719684	145719684	G	T	NM_002700	c.694G>T	p.Glu232Ter	1			1	1				.	AD_Likely_Pathogenic	.	.	DM	Abu Rayyan A et al., Proc Natl Acad Sci U S A. 2020;117(33):20070-20076.	.	.	40	.	.	.
POU4F3	AD	c.718A>T	chr5	145719708	145719708	A	T	NM_002700	c.718A>T	p.Asn240Tyr			1	1				1	.	AD_Likely_Pathogenic	Pathogenic	.	DM	Kitano T et al., PLoS One. 2017;12(5):e0177636.	D	D	28.4	0.931	.	.
POU4F3	AD	c.730C>G	chr5	145719720	145719720	C	G	NM_002700	c.730C>G	p.Leu244Val	1			1		1			.	Uncertain_Significance	.	.	.	This study	D	D	26.6	0.842	.	.
POU4F3	AD	c.760G>T	chr5	145719750	145719750	G	T	NM_002700	c.760G>T	p.Glu254Ter	1	1		2	1			1	.	AD_Likely_Pathogenic	.	.	.	This study	.	.	40	.	.	.
POU4F3	AD	c.840_841insAG	chr5	145719830	145719830	-	AG	NM_002700	c.840_841insAG	p.Ile281ArgfsTer39	1			1		1			.	AD_Likely_Pathogenic	.	.	.	This study	.	.	.	.	.	.
POU4F3	AD	c.841A>G	chr5	145719831	145719831	A	G	NM_002700	c.841A>G	p.Ile281Val	2			2			2		.	AD_Likely_Pathogenic	Pathogenic	.	DM	Kitano T et al., PLoS One. 2017;12(5):e0177636.	D	D	25.4	0.762	.	.
POU4F3	AD	c.851C>G	chr5	145719841	145719841	C	G	NM_002700	c.851C>G	p.Pro284Arg			1	1			1		rs760308594	Uncertain_Significance	Unknown significance	.	.	This study	D	D	26.8	0.658	3.98e-06	5.441e-05	0.0001
POU4F3	AD	c.854A>T	chr5	145719844	145719844	A	T	NM_002700	c.854A>T	p.Glu285Val		1		1				1	.	Uncertain_Significance	.	.	.	This study	T	D	25.5	0.77	.	.
POU4F3	AD	c.896C>T	chr5	145719886	145719886	C	T	NM_002700	c.896C>T	p.Pro299Leu	2	1		3		2	1		.	AD_Pathogenic	Pathogenic	.	DM	Kitano T et al., PLoS One. 2017;12(5):e0177636.	D	D	29.2	0.892	.	.
POU4F3	AD	c.940dupA	chr5	145719929	145719929	-	A	NM_002700	c.940dupA	p.Asn316GlufsTer143		2		2	1			1	.	AD_Likely_Pathogenic	.	.	.	This study	.	.	.	.	.	.
POU4F3	AD	c.970A>G	chr5	145719960	145719960	A	G	NM_002700	c.970A>G	p.Asn324Asp	1			1		1			.	Uncertain_Significance	.	.	.	This study	D	D	28.8	0.948	.	.
POU4F3	AD	c.976A>T	chr5	145719966	145719966	A	T	NM_002700	c.976A>T	p.Arg326Ter	1		1	2	1			1	.	AD_Pathogenic	Pathogenic	.	DM	Kitano T et al., PLoS One. 2017;12(5):e0177636.	.	.	40	.	.	.
POU4F3	AD	c.979C>T	chr5	145719969	145719969	C	T	NM_002700	c.979C>T	p.Gln327Ter	1			1		1			.	AD_Likely_Pathogenic	.	.	.	This study	.	.	42	.	.	.
POU4F3	AD	c.992G>A	chr5	145719982	145719982	G	A	NM_002700	c.992G>A	p.Arg331Gln	1			1		1			.	Uncertain_Significance	.	.	.	This study	D	D	32	0.928	.	.
POU4F3	AD	c.1015_1018del	chr5	145720005	145720008	TGAT	-	NM_002700	c.1015_1018del	p.339delinsCysGlyArgAlaGlnArgArgGluProGlyGluProSerAlaHisProSerArgValArgGlyMetValIleGlyAsnSerLysAlaPheProArgGlnValArgLeuSerProProLysProGlnThrPheProLeuCysProAlaTrpLeuProProAlaPheSerLeuPheProPheTyrSerHisGlnLysAsnPheGlyAlaGlyLysIleLeuGlnLysGlyGlyProGluCysThrCysAlaValArgGlyAlaGluIleCysProArgAlaGlyAlaAlaArgLeuGlnSerArgSerProLysAlaGluAspSerGlnLeuAlaGlnProProGluAlaArgValLysMetProLeuCys			1	1	1				.	AD_Likely_Pathogenic	.	.	.	This study	.	.	.	.	.	.
USH2A	AR	c.15355C>T	chr1	215802320	215802320	G	A	NM_206933	c.15355C>T	p.Arg5119Trp		1		1			1		rs767137840	Uncertain_Significance	Unknown significance	Uncertain_significance	DM?	Numa S et al., Sci Rep. 2020;10(1):20770.	D	P	22.9	0.081	5.569e-05	0.0004	0.0016
USH2A	AR	c.14911C>T	chr1	215813957	215813957	G	A	NM_206933	c.14911C>T	p.Arg4971Ter		1		1	1				rs397517994	AR_Pathogenic	Pathogenic	Pathogenic	DM	Le Quesne Stabej P et al., J Med Genet. 2012;49(1):27-36.	.	.	44	.	.	.
USH2A	AR	c.14803C>T	chr1	215814065	215814065	G	A	NM_206933	c.14803C>T	p.Arg4935Ter		1		1	1				rs146733615	AR_Pathogenic	Pathogenic	Pathogenic	SM	Baux D et al., Hum Mutat. 2007;28(8):781-9.	.	.	41	.	1.193e-05	0
USH2A	AR	c.14797C>T	chr1	215814071	215814071	G	A	NM_206933	c.14797C>T	p.Gln4933Ter		1		1	1				.	AR_Pathogenic	.	.	.	This study	.	.	47	.	.	.
USH2A	AR	c.14791+5G>A	chr1	215820859	215820859	C	T	NM_206933	c.14791+5G>A			1		1	1				.	Uncertain_Significance	.	.	DM?	Baux D et al., Hum Mutat. 2014;35(10):1179-86.	.	.	.	.	.	.
USH2A	AR	c.14402_14404del	chr1	215822048	215822050	AGT	-	NM_206933	c.14402_14404del	p.Tyr4801del		1		1	1				.	Uncertain_Significance	.	.	.	This study	.	.	.	.	.	.
USH2A	AR	c.14393T>C	chr1	215822059	215822059	A	G	NM_206933	c.14393T>C	p.Phe4798Ser			1	1		1			.	Uncertain_Significance	.	.	.	This study	D	P	25.4	0.378	.	.
USH2A	AR	c.14074G>T	chr1	215844373	215844373	C	A	NM_206933	c.14074G>T	p.Gly4692Ter		1		1				1	.	AR_Pathogenic	.	.	.	This study	.	.	41	.	.	.
USH2A	AR	c.13639G>T	chr1	215847614	215847614	C	A	NM_206933	c.13639G>T	p.Glu4547Ter		1	1	2	1			1	.	AR_Likely_Pathogenic	.	.	.	This study	.	.	42	.	.	.
USH2A	AR	c.13538delA	chr1	215847715	215847715	T	-	NM_206933	c.13538delA	p.Asn4513ThrfsTer7		1		1	1				.	AR_Pathogenic	.	.	.	This study	.	.	.	.	.	.
USH2A	AR	c.13112A>G	chr1	215848141	215848141	T	C	NM_206933	c.13112A>G	p.Gln4371Arg		1		1	1				.	Uncertain_Significance	.	.	.	This study	T	P	22.1	0.3	.	.
USH2A	AR	c.13016delG	chr1	215848237	215848237	C	-	NM_206933	c.13016delG	p.Gly4339GlufsTer34		1		1	1				.	AR_Pathogenic	.	.	.	This study	.	.	.	.	.	.
USH2A	AR	c.13010C>T	chr1	215848243	215848243	G	A	NM_206933	c.13010C>T	p.Thr4337Met		4	2	6	4	2			rs527236137	AR_Pathogenic	Pathogenic	Pathogenic/Likely_pathogenic	DM	Aller E et al., J Med Genet. 2006;43(11):e55.	D	D	27.9	0.522	.	.	0.0002
USH2A	AR	c.12939_12940insTTTAGCT	chr1	215848313	215848313	-	AGCTAAA	NM_206933	c.12939_12940insTTTAGCT	p.Val4314PhefsTer9		1		1	1				.	AR_Likely_Pathogenic	.	.	.	This study	.	.	.	.	.	.
USH2A	AR	c.12676_12678del	chr1	215848575	215848577	ATT	-	NM_206933	c.12676_12678del	p.Asn4226del		1		1		1			.	Uncertain_Significance	.	.	.	This study	.	.	.	.	.	.
USH2A	AR	c.12407C>T	chr1	215848846	215848846	G	A	NM_206933	c.12407C>T	p.Thr4136Ile		1		1	1				.	Uncertain_Significance	.	.	.	This study	D	D	25.3	0.342	.	.	0.0001
USH2A	AR	c.12305T>A	chr1	215848948	215848948	A	T	NM_206933	c.12305T>A	p.Ile4102Asn		1		1				1	.	Uncertain_Significance	.	.	.	This study	D	P	25.5	0.43	.	.
USH2A	AR	c.12294+1G>A	chr1	215853490	215853490	C	T	NM_206933	c.12294+1G>A				1	1				1	.	AR_Pathogenic	Pathogenic	.	DM	Bravo-Gil N et al., Sci Rep. 2017;7:41937.	.	.	34	.	.	.
USH2A	AR	c.11703delT	chr1	215914725	215914725	A	-	NM_206933	c.11703delT	p.Phe3901LeufsTer32		1		1				1	.	AR_Likely_Pathogenic	Likely pathogenic	Likely_pathogenic	.	This study	.	.	.	.	.	.
USH2A	AR	c.11602_11603insG	chr1	215914825	215914825	-	C	NM_206933	c.11602_11603insG	p.Met3868SerfsTer4		2		2		2			.	AR_Pathogenic		.	.	This study	.	.	.	.	.	.
USH2A	AR	c.11558_11559insT	chr1	215914869	215914869	-	A	NM_206933	c.11558_11559insT	p.Val3854SerfsTer2		1		1	1				.	AR_Likely_Pathogenic		.	.	This study	.	.	.	.	.	.
USH2A	AR	c.11389+3A>T	chr1	215931934	215931934	T	A	NM_206933	c.11389+3A>T			1		1	1				rs753886165	AR_Pathogenic	Pathogenic	Pathogenic	DM	Soens Z T et al., Hum Mutat. 2017;38(11):1521-1533.	.	.	.	.	7.976e-06	5.442e-05
USH2A	AR	c.11328T>G	chr1	215931998	215931998			NM_206933	c.11328T>G	p.Tyr3776Ter		1		1				1		AR_Pathogenic	.	.	.	This study	.	.	49	.	3.97e-06	5.437e-05
USH2A	AR	c.11156G>A	chr1	215933077	215933077	C	T	NM_206933	c.11156G>A	p.Arg3719His		1		1			1		rs527236139	AR_Pathogenic	Pathogenic	Pathogenic/Likely_pathogenic	DM	Chen X et al., PLoS One. 2014;9(8):e105439.	D	D	26.8	0.334	5.571e-05	0.0002	0.0002
USH2A	AR	c.10939+1G>T	chr1	215953184	215953184	C	A	NM_206933	c.10939+1G>T		1			1	1				.	AR_Pathogenic	.	.	.	This study	.	.	35	.	.	.
USH2A	AR	c.10859T>C	chr1	215953265	215953265	A	G	NM_206933	c.10859T>C	p.Ile3620Thr		1		1			1		rs779716464	Uncertain_Significance**	Pathogenic	Conflicting_interpretations_of_pathogenicity	DM	Katagiri S et al., PLoS One. 2014;9(9):e108721.	D	D	26.4	0.764	1.193e-05	0.0001	0.0009
USH2A	AR	c.10544A>G	chr1	215956121	215956121	T	C	NM_206933	c.10544A>G	p.Asp3515Gly	1	1		2	1			1	rs527236119	AR_Pathogenic	Pathogenic	Pathogenic	DM	Nakanishi H et al., Clin Genet. 2009;76(4):383-91.	D	D	33	0.44	.	.
USH2A	AR	c.10128T>A	chr1	215963455	215963455	A	T	NM_206933	c.10128T>A	p.Tyr3376Ter		15		15	9	2	1	3	.	AR_Pathogenic	.	.	.	This study	.	.	42	.	.	.
USH2A	AR	c.9846T>A	chr1	215972361	215972361	A	T	NM_206933	c.9846T>A	p.Cys3282Ter		1		1				1	.	AR_Likely_Pathogenic	.	.	.	This study	.	.	43	.	.	.
USH2A	AR	c.9555T>G	chr1	215990354	215990354	A	C	NM_206933	c.9555T>G	p.Tyr3185Ter		1		1		1			.	AR_Likely_Pathogenic	.	.	.	This study	.	.	41	.	.	.
USH2A	AR	c.9265G>A	chr1	216011439	216011439	C	T	NM_206933	c.9265G>A	p.Val3089Ile			1	1		1			rs748940430	Uncertain_Significance	Unknown significance	.	.	This study	D	B	24.8	0.228	1.592e-05	0.0002	0.0004
USH2A	AR	c.9244A>G	chr1	216017650	216017650	T	C	NM_206933	c.9244A>G	p.Ile3082Val		1		1	1				rs527689947	AR_Pathogenic	Pathogenic	.	DM	Xu Y et al. Hum Genet. 2014;133(10):1255-71	T	B	4.76	0.486	0.0001	0.0013	0.0002
USH2A	AR	c.9165_9168del	chr1	216017726	216017729	ATAG	-	NM_206933	c.9165_9168del	p.Ile3055MetfsTer2		2		2	1			1	.	AR_Pathogenic	Pathogenic	.	DM	Nakanishi H et al., J Hum Genet. 2011;56(7):484-90.	.	.	.	.	.	.
USH2A	AR	c.9079G>T	chr1	216017815	216017815	C	A	NM_206933	c.9079G>T	p.Glu3027Ter		1		1		1			.	AR_Pathogenic	Pathogenic	.	DM	Sakuma N et al., J Hum Genet. 2016;61(3):253-61.	.	.	54	.	.	.
USH2A	AR	c.9048C>A	chr1	216019173	216019173	G	T	NM_206933	c.9048C>A	p.Cys3016Ter		1		1	1				rs1057519208	AR_Pathogenic	Likely pathogenic	Likely_pathogenic	.	This study	.	.	36	.	.	.
USH2A	AR	c.8781_8782del	chr1	216040412	216040413	CT	-	NM_206933	c.8781_8782del	p.Gly2928SerfsTer9			1	1				1	.	AR_Pathogenic	.	.	.	This study	.	.	.	.	.	.
USH2A	AR	c.8740C>T	chr1	216040454	216040454	G	A	NM_206933	c.8740C>T	p.Arg2914Ter		2		2	1			1	rs766590491	AR_Pathogenic	Pathogenic	Pathogenic	DM	McGee TL et al., J Med Genet. 2010;47(7):499-506.	.	.	35	.	2.388e-05	0
USH2A	AR	c.8559-2A>G	chr1	216051224	216051224	T	C	NM_206933	c.8559-2A>G		4	4		8	1	2	1	4	rs397518039	AR_Pathogenic	Pathogenic	Pathogenic	DM	Dai H et al., Mol Vis. 2008;14:2067-75.	.	.	34	.	3.186e-05	0.0004	0.0001
USH2A	AR	c.8396delG	chr1	216052268	216052268	C	-	NM_206933	c.8396delG	p.Gly2799ValfsTer31		4		4		2		2	.	AR_Pathogenic	.	.	.	This study	.	.	.	.	.	.
USH2A	AR	c.8328_8329del	chr1	216052335	216052336	TT	-	NM_206933	c.8328_8329del	p.Gln2778LysfsTer10		1		1	1				.	AR_Likely_Pathogenic	.	.	.	This study	.	.	.	.	.	.
USH2A	AR	c.8254G>A	chr1	216052410	216052410	C	T	NM_206933	c.8254G>A	p.Gly2752Arg		1	1	2	1			1	rs201863550	AR_Pathogenic	Pathogenic	Pathogenic	DM	Nakanishi H et al., Clin Genet. 2009;76(4):383-91.	D	D	32	0.574	2.427e-05	0.0003	0.0005
USH2A	AR	c.6806-2A>C	chr1	216144120	216144120	T	G	NM_206933	c.6806-2A>C			4		4	1	2	1		.	AR_Pathogenic	.	.	.	This study	.	.	34	.	.	.
USH2A	AR	c.6399G>A	chr1	216173831	216173831	C	T	NM_206933	c.6399G>A	p.Trp2133Ter		1		1				1	rs55958016	AR_Likely_Pathogenic	Likely pathogenic	Likely_pathogenic	DM	Oishi M et al., Invest Ophthalmol Vis Sci. 2014;55(11):7369-75.	.	.	37	.	.	.
USH2A	AR	c.6235A>T	chr1	216219863	216219863	T	A	NM_206933	c.6235A>T	p.Lys2079Ter			1	1				1	.	AR_Pathogenic	Pathogenic	.	DM	Nakanishi H et al., J Hum Genet. 2011;56(7):484-90.	.	.	37	.	.	.
USH2A	AR	c.5776+1G>-	chr1	216246438	216246438	C	-	NM_206933	c.5776+1G>-			1		1			1		.	AR_Likely_Pathogenic	.	.	.	This study	.	.	.	.	.	.
USH2A	AR	c.5329C>T	chr1	216251674	216251674	G	A	NM_206933	c.5329C>T	p.Arg1777Trp		2		2	2				rs770329105	AR_Pathogenic	Pathogenic	Pathogenic	DM	Nakanishi H et al., J Hum Genet. 2011;56(7):484-90.	T	P	22.4	0.478	3.989e-06	0	0.0001
USH2A	AR	c.5011G>A	chr1	216258196	216258196	C	T	NM_206933	c.5011G>A	p.Gly1671Ser		1		1	1				.	Uncertain_Significance	.	.	.	This study	D	D	26.8	0.887	.	.
USH2A	AR	c.4987+5G>A	chr1	216260056	216260056	C	T	NM_206933	c.4987+5G>A			1		1	1				.	Uncertain_Significance	.	.	.	This study	.	.	.	.	.	.
USH2A	AR	c.4957C>T	chr1	216260091	216260091	G	A	NM_206933	c.4957C>T	p.Arg1653Ter		1	1	2	1			1	rs754768875	AR_Pathogenic	Pathogenic	Pathogenic	DM	Dreyer B et al., Hum Mutat. 2008;29(3):451.	.	.	33	.	1.596e-05	0
USH2A	AR	c.4810G>C	chr1	216262430	216262430	C	G	NM_206933	c.4810G>C	p.Asp1604His		1		1	1				.	AR_Pathogenic	Pathogenic	.	DM	Leijendeckers JM et al., Audiol Neurootol. 2009;14(4):223-31.	D	D	26	0.801	.	.
USH2A	AR	c.4213C>T	chr1	216369933	216369933	G	A	NM_206933	c.4213C>T	p.Gln1405Ter		3		3	2	1			.	AR_Pathogenic	.	.	.	This study	.	.	36	.	.	.
USH2A	AR	c.3661C>T	chr1	216373119	216373119	G	A	NM_206933	c.3661C>T	p.Gln1221Ter		1		1	1				rs767797828	AR_Pathogenic	Pathogenic	Pathogenic	DM	Richard EM et al., Hum Mutat. 2019;40(1):53-72.	.	.	37	.	3.982e-06	0
USH2A	AR	c.3351delA	chr1	216373429	216373429	T	-	NM_206933	c.3351delA	p.Tyr1118IlefsTer20		1		1	1				.	AR_Pathogenic	.	.	.	This study	.	.	.	.	.	.
USH2A	AR	c.2802T>G	chr1	216419934	216419934	A	C	NM_206933	c.2802T>G	p.Cys934Trp		3	3	6	1		1	4	rs201527662	Uncertain_Significance**	Unknown significance	Conflicting_interpretations_of_pathogenicity	DM	Xu W et al., Mol Vis. 2011;17:1537-52.	D	D	25.5	0.849	0.0002	0.0025	0.0025
USH2A	AR	c.2653C>T	chr1	216420083	216420083	G	A	NM_206933	c.2653C>T	p.His885Tyr		1		1	1				rs746071929	AR_Pathogenic	Pathogenic	Uncertain_significance	DM	Xu Y et al. Hum Genet. 2014;133(10):1255-71	D	D	25.6	0.773	4.783e-05	0.0007	0.0002
USH2A	AR	c.2610delC	chr1	216420126	216420126	G	-	NM_206933	c.2610delC	p.Cys870Ter		2		2	2				.	AR_Pathogenic	.	.	.	This study	.	.	.	.	.	.
USH2A	AR	c.2187C>A	chr1	216420549	216420549	G	T	NM_206933	c.2187C>A	p.Cys729Ter		3		3	3				rs757154662	AR_Pathogenic	Likely pathogenic	Likely_pathogenic	DM?	Kuang L et al., Acta Ophthalmol. 2020;98(1):e134-e135.	.	.	38	.	2.006e-05	0.0003
USH2A	AR	c.2017T>C	chr1	216424395	216424395	A	G	NM_206933	c.2017T>C	p.Cys673Arg		1		1				1	.	Uncertain_Significance	.	.	.	This study	D	D	26.9	0.95	.	.
USH2A	AR	c.1907_1912delinsTCACAG	chr1	216462681	216462686	AAACAT	CTGTGA	NM_206933	c.1907_1912delinsTCACAG	p.Asp636_Cys638delinsValThrGly		1		1	1				.	AR_Likely_Pathogenic	.	.	.	This study	.	.	.	.	.	.
USH2A	AR	c.1876C>T	chr1	216462717	216462717	G	A	NM_206933	c.1876C>T	p.Arg626Ter		1		1	1				rs534534437	AR_Pathogenic	Pathogenic	Pathogenic	DM	Weston MD et al., Am J Hum Genet. 2000;66(4):1199-210.	.	.	39	.	2.785e-05	0
USH2A	AR	c.1840+1G>A	chr1	216465516	216465516	C	T	NM_206933	c.1840+1G>A				1	1				1	.	AR_Pathogenic	Pathogenic	.	DM	Nakanishi H et al., J Hum Genet. 2011;56(7):484-90.	.	.	34	.	.	.
USH2A	AR	c.1760_1762del	chr1	216465595	216465597	TGT	-	NM_206933	c.1760_1762del	p.Asn587del		2		2	2				.	AR_Likely_Pathogenic	Likely pathogenic	Uncertain_significance	DM?	Seyedahmadi BJ et al., Exp Eye Res. 2004;79(2):167-73.	.	.	.	.	.	.
USH2A	AR	c.1685G>A	chr1	216465672	216465672	C	T	NM_206933	c.1685G>A	p.Arg562His		1		1	1				rs756426298	Uncertain_Significance**	Likely benign	.	.	This study	T	B	20.7	0.091	6.766e-05	0
USH2A	AR	c.1190T>A	chr1	216497648	216497648	A	T	NM_206933	c.1190T>A	p.Ile397Lys			1	1				1	.	AR_Pathogenic	Pathogenic	.	DM	Sun T et a., Invest Ophthamol Vis Sci. 2018;59(3):1229-1237.	D	P	25.6	0.712	.	.
USH2A	AR	c.1179delA	chr1	216497659	216497659	T	-	NM_206933	c.1179delA	p.Gln393HisfsTer5			1	1				1	.	AR_Likely_Pathogenic	.	.	.	This study	.	.	.	.	.	.
USH2A	AR	c.1058C>A	chr1	216498732	216498732	G	T	NM_206933	c.1058C>A	p.Ser353Ter		3		3	2	1			.	AR_Pathogenic	.	.	.	This study	.	.	35	.	.	.
USH2A	AR	c.802G>A	chr1	216500979	216500979	C	T	NM_206933	c.802G>A	p.Gly268Arg		5		5	5				rs111033280	AR_Pathogenic	Pathogenic	Pathogenic/Likely_pathogenic	DM	Dreyer B et al., Hum Mutat. 2008;29(3):451.	D	D	29	0.902	1.595e-05	5.454e-05	0.0001
USH2A	AR	c.490G>T	chr1	216592017	216592017	C	A	NM_206933	c.490G>T	p.Val164Phe		3		3	2			1	rs527236123	AR_Likely_Pathogenic	Likely pathogenic	Likely_pathogenic	DM	Oishi M et al., Invest Ophthalmol Vis Sci. 2014;55(11):7369-75.	D	P	23.5	0.271	.	.	0.0002
USH2A	AR	c.57_59delinsT	chr1	216595620	216595622	AAC	A	NM_206933	c.57_59delinsT	p.Met19IlefsTer13		1		1	1				.	AR_Likely_Pathogenic		.	.	This study	.	.	.	.	.	.
USH2A	AR	c.57_58del	chr1	216595621	216595622	AC	-	NM_206933	c.57_58del	p.Met19IlefsTer13		3		3	1	2			.	AR_Pathogenic	Pathogenic	.	DM	Sakuma N et al., J Hum Genet. 2016;61(3):253-61.	.	.	.	.	.	.
USH2A	AR	CNV						NM_206933	1 copy loss			2		2	2					AR_Pathogenic
ACTG1	AD	c.1055T>C	chr17	79477789	79477789	A	G	NM_001614	c.1055T>C	p.Phe352Ser	1			1				1	.	Uncertain_Significance	.	.	.	This study	.	D	29.3	0.956	.	.
ACTG1	AD	c.994C>T	chr17	79477850	79477850	G	A	NM_001614	c.994C>T	p.Pro332Ser	3			3		2	1		.	AD_Likely_Pathogenic	Pathogenic	.	DM	Sakuma N et al., J Hum Genet. 2016;61(3):253-61.	.	B	18.71	0.614	.	.
ACTG1	AD	c.952A>T	chr17	79477985	79477985	T	A	NM_001614	c.952A>T	p.Thr318Ser	1			1		1			.	Uncertain_Significance	.	.	.	This study	.	B	21.1	0.496	.	.
ACTG1	AD	c.914T>C	chr17	79478023	79478023	A	G	NM_001614	c.914T>C	p.Met305Thr	1	2		3		3			.	Uncertain_Significance	Pathogenic	.	DM	Park G et al., BMC Genomics. 2013;14:191.	.	D	25.2	0.961	.	.
ACTG1	AD	c.895C>G	chr17	79478042	79478042	G	C	NM_001614	c.895C>G	p.Leu299Val	2	1		3	1	1		1	.	AD_Pathogenic	Pathogenic	.	DM	Miyagawa M et al., Ann Otol Rhinol Laryngol. 2015;124 Suppl 1:84S-93S.	.	D	22.3	0.69	.	.
ACTG1	AD	c.859G>A	chr17	79478078	79478078	C	T	NM_001614	c.859G>A	p.Val287Met	1			1		1			.	Uncertain_Significance	.	.	.	This study	.	D	28.2	0.688	.	.
ACTG1	AD	c.833C>T	chr17	79478104	79478104	G	A	NM_001614	c.833C>T	p.Thr278Ile	1	1		2		2			rs28999112	AD_Pathogenic	Pathogenic	Pathogenic	DM	van Wijk E et al., J Med Genet. 2003;40(12):879-84.	.	B	22.7	0.847	.	.
ACTG1	AD	c.823C>T	chr17	79478114	79478114	G	A	NM_001614	c.823C>T	p.His275Tyr	2			2		2			.	Uncertain_Significance	.	.	DM?	Miyajima H et al., Sci Rep. 2020;10(1):7056.	.	D	24.2	0.841	.	.
ACTG1	AD	c.811T>C	chr17	79478126	79478126	A	G	NM_001614	c.811T>C	p.Ser271Pro	1			1			1			Uncertain_Significance	.	.	.	This study	.	B	22.8	0.859	.	.
ACTG1	AD	c.803G>A	chr17	79478134	79478134	C	T	NM_001614	c.803G>A	p.Gly268Asp		1		1	1				.	Uncertain_Significance	.	.	.	This study	.	D	28.6	0.921	.	.
ACTG1	AD	c.802G>A	chr17	79478214	79478214	C	T	NM_001614	c.802G>A	p.Gly268Ser	2		1	3		2		1	.	AD_Likely_Pathogenic	Likely pathogenic	.	DM?	Mutai H et al., Orphanet J Rare Dis. 2013;8:172.	.	D	32	0.964	.	.
ACTG1	AD	c.791C>T	chr17	79478225	79478225	G	A	NM_001614	c.791C>T	p.Pro264Leu	2	2		4		1	1	2	rs104894546	AD_Pathogenic	Pathogenic	Pathogenic	DM	Zhu M et al., Am J Hum Genet. 2003;73(5):1082-91.	.	D	24.6	0.939	.	.
ACTG1	AD	c.721G>A	chr17	79478295	79478295	C	T	NM_001614	c.721G>A	p.Glu241Lys	1			1	1				rs267606631	AD_Likely_Pathogenic	Likely pathogenic	Likely_pathogenic	DM	Morin M et al., Hum Mol Genet. 2009;18(16):3075-89.	.	D	25	0.893	.	.
ACTG1	AD	c.709G>A	chr17	79478307	79478307	C	T	NM_001614	c.709G>A	p.Glu237Lys	1			1		1			.	Uncertain_Significance	.	.	.	This study	.	B	23.8	0.864	.	.
ACTG1	AD	c.638A>G	chr17	79478378	79478378	T	C	NM_001614	c.638A>G	p.Lys213Arg	1			1		1			.	AD_Pathogenic	Pathogenic	.	DM	Yuan Y et al., BMC Genet. 2016;17:33.	.	D	28.9	0.958	.	.
ACTG1	AD	c.547C>T	chr17	79478469	79478469	G	A	NM_001614	c.547C>T	p.Arg183Trp		2		2	2				.	AD_Likely_Pathogenic	Unknown significance	Uncertain_significance	.	This study	.	B	26.2	0.913	.	.
ACTG1	AD	c.527T>G	chr17	79478489	79478489	A	C	NM_001614	c.527T>G	p.Leu176Arg	1			1				1	.	Uncertain_Significance	.	.	.	This study	.	D	25.1	0.76	.	.
ACTG1	AD	c.493A>G	chr17	79478523	79478523	T	C	NM_001614	c.493A>G	p.Ile165Val	3			3		3			.	Uncertain_Significance	.	Uncertain_significance	DM?	Miyajima H et al., Sci Rep. 2020;10(1):7056.	.	P	23.3	0.702	.	.
ACTG1	AD	c.434C>G	chr17	79478582	79478582	G	C	NM_001614	c.434C>G	p.Ser145Cys	1	1		2	2				.	AD_Likely_Pathogenic	Likely pathogenic	.	DM?	Cabanillas R et al., BMC Med Genomics. 2018;11(1):58.	.	D	25.4	0.964	.	.
ACTG1	AD	c.364A>G	chr17	79478652	79478652	T	C	NM_001614	c.364A>G	p.Ile122Val		2		2		2			rs281875330	AD_Pathogenic	Pathogenic	not_provided	DM	Liu P et al., J Genet Genomics. 2008;35(9):553-8.	.	B	19.41	0.682	.	.
ACTG1	AD	c.353A>T	chr17	79478939	79478939	T	A	NM_001614	c.353A>T	p.Lys118Met	5			5	1	4			rs104894544	AD_Pathogenic	Likely pathogenic	Likely_pathogenic	DM	Zhu M et al., Am J Hum Genet. 2003;73(5):1082-91.	.	P	29.3	0.957	.	.
ACTG1	AD	c.266C>T	chr17	79479026	79479026	G	A	NM_001614	c.266C>T	p.Thr89Ile	2			2			2		rs28999111	AD_Pathogenic	Pathogenic	Pathogenic	DM	Zhu M et al., Am J Hum Genet. 2003;73(5):1082-91.	.	B	21.1	0.783	.	.
ACTG1	AD	c.246G>A	chr17	79479046	79479046	C	T	NM_001614	c.246G>A	p.Met82Ile	1			1			1		.	Uncertain_Significance	.	.	DM?	Miyajima H et al., Sci Rep. 2020;10(1):7056.	.	P	25.5	0.938	.	.
ACTG1	AD	c.230C>T	chr17	79479062	79479062	G	A	NM_001614	c.230C>T	p.Thr77Ile	1			1		1			.	Uncertain_Significance	.	.	.	This study	.	D	24.5	0.934	.	.
ACTG1	AD	c.197C>T	chr17	79479095	79479095	G	A	NM_001614	c.197C>T	p.Thr66Ile	1			1		1			.	AD_Likely_Pathogenic	Likely pathogenic	.	DM	Morgan A et al., Front Genet. 2018;9:681.	.	B	20.3	0.801	.	.
ACTG1	AD	c.155C>T	chr17	79479137	79479137	G	A	NM_001614	c.155C>T	p.Ser52Phe	2			2	2				.	Uncertain_Significance	.	.	.	This study	.	P	22	0.655	.	.
ACTG1	AD	c.151G>A	chr17	79479141	79479141	C	T	NM_001614	c.151G>A	p.Asp51Asn	1		1	2		1		1	.	AD_Pathogenic	Pathogenic	.	DM	de Heer AM et al., Ann Otol Rhinol Laryngol. 2009;118(5):382-90.	.	B	25.1	0.842	.	.
ACTG1	AD	c.142G>C	chr17	79479150	79479150	C	G	NM_001614	c.142G>C	p.Gly48Arg	1			1		1			rs11549214	Uncertain_Significance	Pathogenic	.	DM	Miyagawa M et al., Ann Otol Rhinol Laryngol. 2015;124 Suppl 1:84S-93S.	.	B	25.3	0.96	.	.
ACTG1	AD	c.110G>A	chr17	79479271	79479271	C	T	NM_001614	c.110G>A	p.Arg37His	3			3	1	1		1	.	Uncertain_Significance	.	.	DM?	Miyajima H et al., Sci Rep. 2020;10(1):7056.	.	B	20.2	0.66	.	.
ACTG1	AD	c.109C>T	chr17	79479272	79479272	G	A	NM_001614	c.109C>T	p.Arg37Cys	2			2		2			.	Uncertain_Significance	.	.	.	This study	.	B	20.6	0.676	.	.
ACTG1	AD	c.102C>G	chr17	79479279	79479279	G	C	NM_001614	c.102C>G	p.Ile34Met	1			1		1			.	Uncertain_Significance	Unknown significance	.	DM?	Miyajima H et al., Sci Rep. 2020;10(1):7056.	.	D	22.5	0.62	3.982e-06	0
ACTG1	AD	c.72C>G	chr17	79479309	79479309	G	C	NM_001614	c.72C>G	p.Asp24Glu	1			1		1			.	Uncertain_Significance	.	.	.	This study	.	B	14.92	0.602	.	.
ACTG1	AD	c.61T>C	chr17	79479320	79479320	A	G	NM_001614	c.61T>C	p.Phe21Leu	1			1		1			.	Uncertain_Significance	.	.	.	This study	.	D	23.6	0.78	.	.
ACTG1	AD	c.46A>C	chr17	79479335	79479335	T	G	NM_001614	c.46A>C	p.Met16Leu	4			4		2		2	.	AD_Likely_Pathogenic	.	.	.	This study	.	P	23.3	0.609	.	.
LOXHD1	AR	c.6547G>A	chr18	44057524	44057524	C	T	NM_144612	c.6547G>A	p.Gly2183Ser		1		1				1	.	Uncertain_Significance	Unknown significance	.	.	This study	T	D	18.07	0.337	3.886e-05	0.0002	0.0003
LOXHD1	AR	c.6187dupC	chr18	44057883	44057883	-	G	NM_144612	c.6187dupC	p.Leu2063ProfsTer41		1		1	1				.	AR_Pathogenic	.	.	.	This study	.	.	.	.	.	.
LOXHD1	AR	c.6168delC	chr18	44057903	44057903	G	-	NM_144612	c.6168delC	p.Cys2057ValfsTer42		1		1	1				.	AR_Pathogenic	Pathogenic	.	DM	Maekawa K et al., Genes (Basel). 2019;10(10):735.	.	.	.	.	.	.
LOXHD1	AR	c.6037G>A	chr18	44063668	44063668	C	T	NM_144612	c.6037G>A	p.Gly2013Arg		1		1		1			.	AR_Likely_Pathogenic	Likely pathogenic	.	DM?	Maekawa K et al., Genes (Basel). 2019;10(10):735.	D	D	31	0.83	.	.
LOXHD1	AR	c.5933G>A	chr18	44065045	44065045	C	T	NM_144612	c.5933G>A	p.Gly1978Asp		1		1		1			rs751510413	Uncertain_Significance	Pathogenic	.	DM	Maekawa K et al., Genes (Basel). 2019;10(10):735.	D	D	29.3	0.746	6.339e-06	0
LOXHD1	AR	c.5885C>T	chr18	44065093	44065093	G	A	NM_144612	c.5885C>T	p.Thr1962Met		2		2	1			1	rs369043488	AR_Pathogenic	Pathogenic	Uncertain_significance	DM	Zazo Seco C et al., Eur J Hum Genet. 2017;25(3):308-314.	D	D	31	0.745	1.263e-05	9.164e-05
LOXHD1	AR	c.5869G>T	chr18	44065109	44065109	C	A	NM_144612	c.5869G>T	p.Glu1957Ter		2		2	1	1			.	AR_Pathogenic	Pathogenic	.	DM	Mori K et al., Ann Otol Rhinol Laryngol. 2015;124 Suppl 1:135S-41S.	.	.	54	.	.	.
LOXHD1	AR	c.5815G>A	chr18	44068983	44068983	C	T	NM_144612	c.5815G>A	p.Asp1939Asn		1		1	1				rs758753437	AR_Pathogenic	Pathogenic	.	DM	Hu S et al., Neural Plast. 2018;2018:4920980.	D	P	29.6	0.218	3.193e-05	0	0.0001
LOXHD1	AR	c.5734G>A	chr18	44069064	44069064	C	T	NM_144612	c.5734G>A	p.Asp1912Asn		2		2	1	1			rs191191803	AR_Likely_Pathogenic	Likely pathogenic	.	DM?	Maekawa K et al., Genes (Basel). 2019;10(10):735.	T	D	30	0.377	.	.	0.0001
LOXHD1	AR	c.5608C>T	chr18	44085885	44085885	G	A	NM_144612	c.5608C>T	p.Arg1870Trp	1			1		1			rs752703586	Uncertain_Significance	Likely pathogenic	.	DM?	Maekawa K et al., Genes (Basel). 2019;10(10):735.	D	D	28.5	0.474	5.069e-05	9.174e-05
LOXHD1	AR	c.5494_5496del	chr18	44087511	44087513	GCT	-	NM_144612	c.5494_5496del	p.Ser1832del		2		2	2				.	AR_Pathogenic	Unknown significance	.	DM	Kim BJ et al., Gent Med. 2020;22(6):1119-1128.	.	.	.	.	6.394e-06	9.176e-05
LOXHD1	AR	c.1615C>T	chr18	44101095	44101095	G	A	NM_001308013	c.1615C>T	p.Leu539Phe	1			1				1	.	Uncertain_Significance	.	.	.	This study	T	.	18.79	0.088	.	.
LOXHD1	AR	c.4921G>A	chr18	44102228	44102228	C	T	NM_144612	c.4921G>A	p.Ala1641Thr	1			1		1			rs914109134	Uncertain_Significance	Unknown significance	.	.	This study	D	D	23.5	0.332	1.886e-05	0
LOXHD1	AR	c.[2842delG;4913dupA]	chr18	44102235	44102235	-	T	NM_144612	c.4913dupA	p.His1638GlnfsTer7		1		1	1				.	AR_Pathogenic		.	.	This study	.	.	.	.	.	.
			chr18	44140265	44140265	C	-	NM_144612	c.2842delG	p.Glu948LysfsTer39									.		.	.	.		.	.	.	.	.	.
LOXHD1	AR	c.4913dupA	chr18	44102235	44102235	-	T	NM_144612	c.4913dupA	p.His1638GlnfsTer7		1		1	1				.	AR_Pathogenic		.			.	.	.	.	.	.
LOXHD1	AR	c.4734C>G	chr18	44104677	44104677	G	C	NM_144612	c.4734C>G	p.Tyr1578Ter		1		1	1				.	AR_Pathogenic	Pathogenic	.	DM	Maekawa K et al., Genes (Basel). 2019;10(10):735.	.	.	35	.	.	.
LOXHD1	AR	c.4663G>T	chr18	44104748	44104748	C	A	NM_144612	c.4663G>T	p.Glu1555Ter		1	2	3	1			2	.	AR_Pathogenic	Unknown significance	.	.	This study	.	.	39	.	6.33e-06	0	0.0001
LOXHD1	AR	c.[4530G>A;2396A>G]	chr18	44109140	44109140	C	T	NM_144612	c.4530G>A	p.Thr1510Thr		1	1	1	1			2	.	Uncertain_Significance	Unknown significance	.	.	This study	.	.	.	.	1.892e-05	0
			chr18	44146261	44146261	T	C	NM_144612	c.2396A>G	p.Glu799Gly									.		.	.	.	This study	D	P	27.7	0.249	.	.	0.0004
LOXHD1	AR	c.4480C>T	chr18	44109190	44109190	G	A	NM_144612	c.4480C>T	p.Arg1494Ter		3		3	1	1		1	rs201587138	AR_Pathogenic	Pathogenic	.	DM	Diaz-Horta O et al., PLoS One. 2012;7(11):e50628.	.	.	39	.	0.0006	0	0.0002
LOXHD1	AR	c.4375+1G>T	chr18	44113124	44113124	C	A	NM_144612	c.4375+1G>T			1		1	1				.	AR_Likely_Pathogenic	Likely pathogenic	Likely_pathogenic	DM	Sakuma N et al., J Hum Genet. 2016;61(3):253-61.	.	.	34	.	.	.
LOXHD1	AR	c.4239C>A	chr18	44113261	44113261	G	T	NM_144612	c.4239C>A	p.Cys1413Ter		1		1	1				.	AR_Pathogenic	.	.	.	This study	.	.	34	.	.	.
LOXHD1	AR	c.4213-1G>A	chr18	44113288	44113288	C	T	NM_144612	c.4213-1G>A			2		2	1	1			.	AR_Pathogenic	Pathogenic	.	DM	Maekawa K et al., Genes (Basel). 2019;10(10):735.	.	.	35	.	6.299e-06	0
LOXHD1	AR	c.4212+1G>A	chr18	44114297	44114297	C	T	NM_144612	c.4212+1G>A			36	6	42	33	3		6	rs889110926	AR_Pathogenic	Pathogenic	Pathogenic	DM	Mori et al., Ann Otol Rhinol Laryngol. 2015;124 Suppl 1:135S-41S.	.	.	33	.	3.793e-05	0.0004	0.0008
LOXHD1	AR	c.3857G>T	chr18	44121795	44121795	C	A	NM_144612	c.3857G>T	p.Gly1286Val		1		1	1				.	Uncertain_Significance	Pathogenic	.	.	This study	D	D	23.7	0.498	.	.
LOXHD1	AR	c.3739G>A	chr18	44122699	44122699	C	T	NM_144612	c.3739G>A	p.Asp1247Asn	1			1		1			.	Uncertain_Significance		.	.	This study	D	P	26.4	0.373	.	.
LOXHD1	AR	c.3578C>T	chr18	44125321	44125321	G	A	NM_144612	c.3578C>T	p.Ala1193Val		2		2	2				.	Uncertain_Significance	Likely pathogenic	.	DM?	Maekawa K et al., Genes (Basel). 2019;10(10):735.	D	D	29	0.446	.	.
LOXHD1	AR	c.3566C>T	chr18	44125333	44125333	G	A	NM_144612	c.3566C>T	p.Ala1189Val		1		1	1				rs192712470	Uncertain_Significance	Unknown significance	.	.	This study	D	D	26.9	0.508	.	.
LOXHD1	AR	c.3280_3282del	chr18	44137387	44137389	GTC	-	NM_144612	c.3280_3282del	p.Asp1094del		1		1				1	.	Uncertain_Significance	Unknown significance	.	.	This study	.	.	.	.	6.231e-06	0
LOXHD1	AR	c.3281A>G	chr18	44137388	44137388	T	C	NM_144612	c.3281A>G	p.Asp1094Gly		5		5	3	2			rs543098936	AR_Likely_Pathogenic	Likely pathogenic	Uncertain_significance	DM?	Zhou Y et al., Zhonghua Yi Xue Yi Chuan Xue Za Zhi. 2016;33(6):758-761.	D	D	18.9	0.497	5.611e-05	0.0008	0.0027
LOXHD1	AR	c.3185C>T	chr18	44139442	44139442	G	A	NM_144612	c.3185C>T	p.Ser1062Leu	1			1				1	.	AR_Likely_Pathogenic	Likely pathogenic	Uncertain_significance	DM?	Jung J et al., Sci Rep. 2017;7:45973.	D	D	23	0.407	6.259e-06	8.834e-05	0.0001
LOXHD1	AR	c.3076G>T	chr18	44139551	44139551	C	A	NM_144612	c.3076G>T	p.Val1026Phe		1		1	1				.	Uncertain_Significance	Pathogenic	.	DM	Sakuma N et al., J Hum Genet. 2016;61(3):253-61.	D	D	17.39	0.713	.	.
LOXHD1	AR	c.2990G>A	chr18	44140117	44140117	C	T	NM_144612	c.2990G>A	p.Trp997Ter		2		2	2				.	AR_Pathogenic	.	.	.	This study	.	.	22.7	.	.	.
LOXHD1	AR	c.2840_2841insG	chr18	44140266	44140266	-	C	NM_144612	c.2840_2841insG	p.Asp947GlufsTer42		1		1	1				.	AR_Likely_Pathogenic	.	.	.	This study	.	.	.	.	.	.
LOXHD1	AR	c.2486G>T	chr18	44143140	44143140	C	A	NM_144612	c.2486G>T	p.Gly829Val		1		1	1				.	Uncertain_Significance	.	.	.	This study	D	B	16.66	0.501	.	.
LOXHD1	AR	c.2396A>G	chr18	44146261	44146261	T	C	NM_144612	c.2396A>G	p.Glu799Gly		1	1	2				2	.	Uncertain_Significance	.	.	.	This study	D	P	27.7	0.249	.	.	0.0004
LOXHD1	AR	c.2245-1G>A	chr18	44146413	44146413	C	T	NM_144612	c.2245-1G>A				1	1				1	.	AR_Pathogenic	.	.	.	This study	.	.	35	.	.	.
LOXHD1	AR	c.2245-1G>T	chr18	44146413	44146413	C	A	NM_144612	c.2245-1G>T			1		1	1				.	AR_Likely_Pathogenic	.	.	.	This study	.	.	35	.	.	.
LOXHD1	AR	c.1809+4A>G	chr18	44159589	44159589	T	C	NM_144612	c.1809+4A>G			4		4	1	1	2		.	AR_Likely_Pathogenic	Unknown significance	.	.	This study	.	.	.	.	6.31e-06	8.837e-05	0.0002
LOXHD1	AR	c.1612G>A	chr18	44171938	44171938	C	T	NM_144612	c.1612G>A	p.Glu538Lys		1		1	1				.	Uncertain_Significance	.	.	.	This study	D	B	24.1	0.278	.	.
LOXHD1	AR	c.1432-6C>G	chr18	44172553	44172553	G	C		c.1432-6C>G			2		2	2				.	Uncertain_Significance	.	.	.	This study	.	.	.	.	.	.
LOXHD1	AR	c.1270+4A>C	chr18	44174290	44174290	T	G	NM_144612	c.1270+4A>C		1			1		1			.	Uncertain_Significance	Pathogenic	.	DM	Maekawa K et al., Genes (Basel). 2019;10(10):735.	.	.	.	.	.	.
LOXHD1	AR	c.1078dupC	chr18	44181235	44181235	-	G	NM_144612	c.1078dupC	p.Arg360ProfsTer18		1		1				1	.	AR_Pathogenic	.	.	.	This study	.	.	.	.	.	.
LOXHD1	AR	c.587T>G	chr18	44198178	44198178	A	C	NM_144612	c.587T>G	p.Ile196Ser		1		1				1	.	Uncertain_Significance	.	.	.	This study	D	D	28	0.859	.	.
LOXHD1	AR	c.246-1G>A	chr18	44222000	44222000	C	T	NM_144612	c.246-1G>A			5		5	4			1	.	AR_Pathogenic	Pathogenic	.	DM	Maekawa K et al., Genes (Basel). 2019;10(10):735.	.	.	34	.	.	.
LOXHD1	AR	c.115_116insG	chr18	44236881	44236881	-	C	NM_144612	c.115_116insG	p.Tyr39Ter	2	1		3	1	2			.	AR_Pathogenic	.	.	.	This study	.	.	.	.	.	.
COCH	AR	c.146dupT	chr14	31346840	31346840	-	T	NM_004086	c.146dupT	p.Cys50LeufsTer8		1		1	1				.	AR_Likely_Pathogenic	.	.	.	This study	.	.	.	.	.	.	0.0001
COCH	AD	c.197T>C	chr14	31346892	31346892	T	C	NM_004086	c.197T>C	p.Val66Ala		1		1				1	rs121908927	Uncertain_Significance	Unknown significance	.	.	This study	D	B	23.6	0.707	7.953e-06	5.437e-05	0.0001
COCH	AD	c.218T>C	chr14	31346913	31346913	T	C	NM_004086	c.218T>C	p.Ile73Thr	3		1	4			4		.	Uncertain_Significance		.	.	This study	D	B	23.8	0.751	.	.
COCH	AD	c.227C>T	chr14	31346922	31346922	C	T	NM_004086	c.227C>T	p.Ala76Val			1	1				1	.	Uncertain_Significance		.	.	This study	D	D	28.4	0.813	.	.
COCH	AD	c.236A>G	chr14	31346931	31346931	A	G	NM_004086	c.236A>G	p.His79Arg	1	1		2		1		1	.	Uncertain_Significance		.	.	This study	D	D	25.6	0.941	.	.	0.0001
COCH	AD	c.251G>A	chr14	31348028	31348028	G	A	NM_004086	c.251G>A	p.Ser84Asn		1		1		1			.	Uncertain_Significance		.	.	This study	T	B	19.76	0.217	.	.
COCH	AD	c.260G>C	chr14	31348037	31348037	G	C	NM_004086	c.260G>C	p.Gly87Ala	1			1			1		.	AD_Likely_Pathogenic	Likely pathogenic	Likely_pathogenic	.	This study	D	D	26.2	0.793	.	.
COCH	AD	c.260G>T	chr14	31348037	31348037	G	T	NM_004086	c.260G>T	p.Gly87Val	1			1		1			.	AD_Pathogenic	Pathogenic	.	DM	Yang T et al., Orphanet J Rare Dis. 2013;8:85.	D	D	27.3	0.867	.	.
COCH	AD	c.263G>A	chr14	31348040	31348040	G	A	NM_004086	c.263G>A	p.Gly88Glu	2			2		1	1		rs121908928	AD_Pathogenic	Pathogenic	Pathogenic	DM	Robertson NG et al., Nat Genet. 1998;20(3):299-303.	D	D	27.7	0.933	.	.
COCH	AD	c.341T>C	chr14	31348118	31348118	T	C	NM_004086	c.341T>C	p.Leu114Pro			1	1				1	.	AD_Pathogenic	Pathogenic	.	DM	Choi BY et al., PLoS One. 2013;8(8):e68692.	D	D	29.2	0.857	.	.
COCH	AD	c.355G>A	chr14	31348132	31348132	G	A	NM_004086	c.355G>A	p.Ala119Thr		1		1			1		rs121908931	AD_Pathogenic	Pathogenic	Uncertain_significance	DM	Usami S et al., Eur J Hum Genet. 2003;11(10):744-8.	T	B	22.4	0.394	.	.
COCH	AR	c.482-1G>A	chr14	31349792	31349792	G	A	NM_004086	c.482-1G>A			1		1	1				.	AR_Likely_Pathogenic	.	.	.	This study	.	.	33	.	.	.	0.0001
COCH	AD	c.1085G>C	chr14	31355126	31355126	G	C	NM_004086	c.1085G>C	p.Cys362Ser	1			1			1		.	Uncertain_Significance	.	.	.	This study	D	D	27.9	0.697	.	.
COCH	AD	c.1096G>A	chr14	31355137	31355137	G	A	NM_004086	c.1096G>A	p.Val366Met	1			1		1			.	Uncertain_Significance	.	.	.	This study	D	P	25.1	0.452	.	.
COCH	AD	c.1115T>C	chr14	31355156	31355156	T	C	NM_004086	c.1115T>C	p.Ile372Thr	15		2	17	1	12	2	2	.	AD_Pathogenic	Pathogenic	Pathogenic	DM	Tsukada K et al., Ann Otol Rhinol Laryngol. 2015;124 Suppl 1:100S-10S.	D	P	26.9	0.969	.	.
COCH	AD	c.1121G>A	chr14	31355162	31355162	G	A	NM_004086	c.1121G>A	p.Gly374Asp	1			1		1			.	Uncertain_Significance	.	.	.	This study	D	D	29.2	0.855	.	.
COCH	AD	c.1200_1201delinsTTGGC	chr14	31355241	31355242	GG	TTGGC	NM_004086	c.1200_1201delinsTTGGC	p.Asp401delinsTrpHis	1			1		1			.	Uncertain_Significance	.	.	.	This study	.	.	.	.	.	.
COCH	AD	c.1217T>G	chr14	31355258	31355258	T	G	NM_004086	c.1217T>G	p.Ile406Arg	1			1		1			.	Uncertain_Significance	.	.	.	This study	D	P	25.6	0.873	.	.
COCH	AD	c.1233T>G	chr14	31355274	31355274	T	G	NM_004086	c.1233T>G	p.Phe411Leu	1			1			1		.	Uncertain_Significance		.	.	This study	D	P	25.3	0.834	.	.
COCH	AD	c.1405T>C	chr14	31355446	31355446	T	C	NM_004086	c.1405T>C	p.Phe469Leu	2			2		2			.	Uncertain_Significance	.	.	.	This study	T	B	22.3	0.395	.	.
COCH	AD	c.1559A>G	chr14	31358903	31358903	A	G	NM_004086	c.1559A>G	p.His520Arg	1			1		1			.	Uncertain_Significance	.	.	.	This study	D	B	22.7	0.799	.	.
COCH	AD	c.1580T>G	chr14	31358924	31358924	T	G	NM_004086	c.1580T>G	p.Phe527Cys	3			3		3			.	AD_Pathogenic	Pathogenic	.	DM	Cho HJ et al., J Mol Med (Berl). 2012;90(11):1321-31.	D	D	29.5	0.955	.	.
COCH	AD	c.1624T>C	chr14	31358968	31358968	T	C	NM_004086	c.1624T>C	p.Cys542Arg	1			1		1			.	Uncertain_Significance	Pathogenic	.	DM	Tsukada K et al., Ann Otol Rhinol Laryngol. 2015;124 Suppl 1:100S-10S.	D	B	24.6	0.95	3.985e-06	0
COCH	AD	c.1625G>C	chr14	31358969	31358969	G	C	NM_004086	c.1625G>C	p.Cys542Ser			1	1				1	.	AD_Likely_Pathogenic	.	.	DM	Abu Rayyan A et al., Proc Natl Acad Sci U S A. 2020;117(33):20070-20076.	D	B	23.3	0.754	.	.
COCH	AD	c.1625G>A	chr14	31358969	31358969	G	A	NM_004086	c.1625G>A	p.Cys542Tyr	1			1		1			rs121908932	AD_Pathogenic	Pathogenic	Pathogenic	DM	Yuan HJ et al., Clin Genet. 2008;73(4):391-4.	D	B	24	0.833	.	.
EYA4	AD	c.[13C>T;1759C>T]	chr6	133595931	133595931	C	T	NM_004100	c.13C>T	p.Gln5Ter	1	0	0		0	1	0	0	.	AD_Likely_Pathogenic	.	.	.	This study	.	.	37	.	.	.
			chr6	133846312	133846312	C	T	NM_004100	c.1759C>T	p.Arg587Ter									.		Pathogenic	Pathogenic			.	.	45	.	.	.
EYA4	AD	c.161dupA	chr6	133767844	133767844	-	A	NM_004100	c.161dupA	p.Ser56IlefsTer2	0	1	0	1	0	0	1	0	.	AD_Likely_Pathogenic	.	.	.	This study	.	.	.	.	.	.
EYA4	AD	c.163A>T	chr6	133767847	133767847	A	T	NM_004100	c.163A>T	p.Lys55Ter	2	0	0	2	0	2	0	0	.	AD_Likely_Pathogenic	.	.	.	This study	.	.	35	.	.	.
EYA4	AD	c.222_223del	chr6	133769262	133769263	TG	-	NM_004100	c.222_223del	p.Val75PhefsTer32	1	0	0	1	0	0	1	0	.	AD_Pathogenic	Pathogenic	.	DM	Shinagawa J et al., Sci Rep. 2020;10(1):3662.	.	.	.	.	.	.
EYA4	AD	c.352G>C	chr6	133777768	133777768	G	C	NM_004100	c.352G>C	p.Asp118His	1	0	0	1	0	1	0	0	.	Uncertain_Significance	.	.	.	This study	D	D	28.9	0.445	.	.
EYA4	AD	c.401C>A	chr6	133782282	133782282	C	A	NM_004100	c.401C>A	p.Ser134Ter	0	0	1	1	0	0	0	1	.	AD_Likely_Pathogenic	.	.	.	This study	.	.	39	.	.	.
EYA4	AD	c.438-2A>C	chr6	133783471	133783471	A	C	NM_004100	c.438-2A>C		0	0	1	1	0	0	0	1	.	AD_Likely_Pathogenic	.	.	.	This study	.	.	34	.	.	.
EYA4	AD	c.498delG	chr6	133783533	133783533	G	-	NM_004100	c.498delG	p.Thr167LeufsTer31	1	0	0	1	0	1	0	0	.	AD_Pathogenic	Pathogenic	.	DM	Shinagawa J et al., Sci Rep. 2020;10(1):3662.	.	.	.	.	.	.
EYA4	AD	c.517C>T	chr6	133783552	133783552	C	T	NM_004100	c.517C>T	p.Gln173Ter	1	0	0	1	0	0	1	0	.	AD_Pathogenic	Pathogenic	.	DM	Shinagawa J et al., Sci Rep. 2020;10(1):3662.	.	.	38	.	.	.
EYA4	AD	c.579C>G	chr6	133783614	133783614	C	G	NM_004100	c.579C>G	p.Tyr193Ter	1	0	1	2	0	0	1	1	.	AD_Likely_Pathogenic	.	.	.	This study	.	.	38	.	.	.
EYA4	AD	c.580G>A	chr6	133783615	133783615	G	A	NM_004100	c.580G>A	p.Asp194Asn	1	0	1	2	0	0	0	2	.	Uncertain_Significance	Unknown significance	.	.	This study	T	D	35	0.475	3.983e-06	0
EYA4	AD	c.580+1G>A	chr6	133783616	133783616	G	A	NM_004100	c.580+1G>A		1	0	0	1	0	0	1	0	.	AD_Pathogenic	Pathogenic	.	DM	Shinagawa J et al., Sci Rep. 2020;10(1):3662.	.	.	34	.	.	.
EYA4	AD	c.580+1G>T	chr6	133783616	133783616	G	T	NM_004100	c.580+1G>T		0	0	1	1	0	0	0	1	.	AD_Likely_Pathogenic	.	.	.	This study	.	.	34	.	.	.
EYA4	AD	c.612_613del	chr6	133783790	133783791	AG	-	NM_004100	c.612_613del	p.Ser206TrpfsTer38	1	0	0	1	0	1	0	0	.	AD_Likely_Pathogenic	.	.	.	This study	.	.	.	.	.	.
EYA4	AD	c.666C>G	chr6	133783844	133783844	C	G	NM_004100	c.666C>G	p.Tyr222Ter	1	0	0	1	0	1	0	0	.	AD_Likely_Pathogenic	.	.	.	This study	.	.	35	.	.	.
EYA4	AD	c.688C>T	chr6	133783866	133783866	C	T	NM_004100	c.688C>T	p.Gln230Ter	0	1	0	1	0	0	0	1	.	AD_Likely_Pathogenic	.	.	.	This study	.	.	38	.	.	.
EYA4	AD	c.725-2A>G	chr6	133785915	133785915	A	G	NM_004100	c.725-2A>G		0	1	0	1	1	0	0	0	.	AD_Likely_Pathogenic	.	.	.	This study	.	.	34	.	.	.
EYA4	AD	c.814delT	chr6	133789713	133789713	T	-	NM_004100	c.814delT	p.Ser272ProfsTer23	1	0	0	1	1	0	0	0	.	AD_Likely_Pathogenic	.	.	.	This study	.	.	.	.	.	.
EYA4	AD	c.824delC	chr6	133789723	133789723	C	-	NM_004100	c.824delC	p.Phe276LeufsTer19	0	1	0	1	1	0	0	0	.	AD_Likely_Pathogenic	.	.	.	This study	.	.	.	.	.	.
EYA4	AD	c.910delC	chr6	133789809	133789809	C	-	NM_004100	c.910delC	p.Ser305LeufsTer15	2	0	0	2	0	2	0	0	.	AD_Pathogenic	Pathogenic	.	DM	Shinagawa J et al., Sci Rep. 2020;10(1):3662.	.	.	.	.	.	.
EYA4	AD	c.966_967del	chr6	133789865	133789866	AC	-	NM_004100	c.966_967del	p.Gln322HisfsTer18	0	1	0	1	0	0	1	0	.	AD_Likely_Pathogenic	.	.	.	This study	.	.	.	.	.	.
EYA4	AD	c.978C>G	chr6	133802608	133802608	C	G	NM_004100	c.978C>G	p.Phe326Leu	0	1	0	1	0	0	1	0	rs773095472	Uncertain_Significance	Pathogenic	Uncertain_significance	DM	Choi BY et al., PLoS One. 2013;8(8):e68692.	T	B	18.7	0.49	3.999e-05	0.0005
EYA4	AD	c.988C>T	chr6	133802618	133802618	C	T	NM_004100	c.988C>T	p.Gln330Ter	1	0	0	1	0	1	0	0	.	AD_Pathogenic	Pathogenic	.	DM	Shinagawa J et al., Sci Rep. 2020;10(1):3662.	.	.	44	.	.	.
EYA4	AD	c.1109G>C	chr6	133804171	133804171	G	C	NM_004100	c.1109G>C	p.Arg370Pro	1	0	0	1	0	1	0	0	.	Uncertain_Significance	Pathogenic	.	DM	Shinagawa J et al., Sci Rep. 2020;10(1):3662.	D	D	33	0.832	.	.
EYA4	AD	c.1177C>T	chr6	133804239	133804239	C	T	NM_004100	c.1177C>T	p.Gln393Ter	1	0	0	1	0	0	0	1	rs757172581	AD_Pathogenic	Pathogenic	.	DM	Kim YR et al., PLoS One. 2015;10(3):e0119443	.	.	44	.	3.982e-06	0
EYA4	AD	c.1216G>C	chr6	133827268	133827268	G	C	NM_004100	c.1216G>C	p.Gly406Arg	1	0	0	1	1	0	0	0	.	Uncertain_Significance	Pathogenic	.	DM	Shinagawa J et al., Sci Rep. 2020;10(1):3662.	D	D	27.5	0.868	.	.
EYA4	AD	c.1345delT	chr6	133834020	133834020	T	-	NM_004100	c.1345delT	p.Tyr449ThrfsTer23	0	1	0	1	1	0	0	0	.	AD_Likely_Pathogenic	.	.	.	This study	.	.	.	.	.	.
EYA4	AD	c.1436delG	chr6	133834111	133834111	G	-	NM_004100	c.1436delG	p.Lys480SerfsTer9	0	1	0	1	0	0	1	0	.	AD_Likely_Pathogenic	.	.	.	This study	.	.	.	.	.	.
EYA4	AD	c.1621delA	chr6	133844198	133844198	A	-	NM_004100	c.1621delA	p.Asn541ThrfsTer3	0	1	0	1	0	0	0	1	.	AD_Likely_Pathogenic	.	.	.	This study	.	.	.	.	.	.
EYA4	AD	c.1663G>C	chr6	133844240	133844240	G	C	NM_004100	c.1663G>C	p.Ala555Pro	1	0	0	1	0	1	0	0	.	Uncertain_Significance	Pathogenic	.	DM	Shinagawa J et al., Sci Rep. 2020;10(1):3662.	D	D	29.7	0.911	.	.
EYA4	AD	c.1651C>T	chr6	133846227	133846227	C	T	NM_001301012	c.1651C>T	p.Arg551Ter	1	0	0	1	0	1	0	0	rs774508799	AD_Likely_Pathogenic	Unknown significance	.	.	This study	.	.	22.1	.	2.789e-05	0.0004
EYA4	AD	c.1759C>T	chr6	133846312	133846312	C	T	NM_004100	c.1759C>T	p.Arg587Ter	0	0	2	2	0	0	0	2	.	AD_Pathogenic	Pathogenic	Pathogenic	DM	Wayne S et al., Hum Mol Genet. 2001;10(3):195-200.	.	.	45	.	.	.
EYA4	AD	c.1769delA	chr6	133846322	133846322	A	-	NM_004100	c.1769delA	p.Arg591GlyfsTer6	1	0	1	2	0	0	0	2	.	AD_Likely_Pathogenic	.	.	.	This study	.	.	.	.	.	.
EYA4	AD	c.1777delG	chr6	133846330	133846330	G	-	NM_004100	c.1777delG	p.Gly593AlafsTer4	1	0	0	1	0	0	1	0	.	AD_Likely_Pathogenic	.	.	.	This study	.	.	.	.	.	.
EYA4	AD	c.1790delT	chr6	133846343	133846343	T	-	NM_004100	c.1790delT	p.Val597GlyfsTer4	1	0	0	1	0	1	0	0	.	AD_Likely_Pathogenic	Pathogenic	.	DM	Iwasa YI et al,. PLoS One. 2016;11(12):e016	.	.	.	.	.	.
EYA4	AD	c.1886_1899del	chr6	133849909	133849922	CTCTCCACCAAGCA	-	NM_004100	c.1886_1899del	p.Leu630GlyfsTer27	2	0	0	2	0	0	1	1	.	AD_Likely_Pathogenic	.	.	.	This study	.	.	.	.	.	.
EYA4	AD	c.1894C>T	chr6	133849917	133849917	C	T	NM_004100	c.1894C>T	p.Gln632Ter	2	0	0	2	1	1	0	0	.	AD_Likely_Pathogenic	.	.	.	This study	.	.	43	.	.	.
EYA4	AD	CNV						NM_004100	1 copy loss		5	1	0	6	0	6	0	0		AD_Pathogenic
MYH14	AD	c.73C>T	chr19	50713695	50713695	C	T	NM_001145809	c.73C>T	p.Gln25Ter	2	0	0	2	1	0	0	1	.	AD_Pathogenic	Pathogenic	.	DM	Kim B J et al., J Gene Med. 2017;19(4).	.	.	36	.	.	.
MYH14	AD	c.90_91delinsGA	chr19	50713712	50713713	GC	GA	NM_001145809	c.90_91delinsGA	p.Pro31Thr	1	0	0	1	1	0	0	0	.	Uncertain_Significance	.	.	.	This study	.	.	.	.	.	.
MYH14	AD	c.563-1G>A	chr19	50726339	50726339	G	A	NM_001145809	c.563-1G>A		1	0	0	1	1	0	0	0	.	AD_Likely_Pathogenic	.	.	.	This study	.	.	34	.	.	.
MYH14	AD	c.823C>T	chr19	50730172	50730172	C	T	NM_001145809	c.823C>T	p.Arg275Cys	1	0	0	1	0	0	1	0	rs745875824	Uncertain_Significance	Pathogenic	.	DM	Iwasa YI et al,. PLoS One. 2016;11(12):e016	D	D	27.1	0.648	1.194e-05	0
MYH14	AD	c.1372C>T	chr19	50752286	50752286	C	T	NM_001145809	c.1372C>T	p.Arg458Cys	1	0	0	1	0	1	0	0	rs376322446	Uncertain_Significance	Unknown significance	.	.	This study	D	D	28.6	0.794	8.113e-06	0
MYH14	AD	c.1373G>A	chr19	50752287	50752287	G	A	NM_001145809	c.1373G>A	p.Arg458His	1	0	0	1	0	1	0	0	.	Uncertain_Significance	.	.	.	This study	D	D	29.2	0.839	.	.
MYH14	AD	c.1663C>T	chr19	50753778	50753778	C	T	NM_001145809	c.1663C>T	p.Pro555Ser	1	0	0	1	0	0	1	0	.	Uncertain_Significance	.	.	.	This study	D	D	24.5	0.701	.	.
MYH14	AD	c.2028_2029insG	chr19	50758559	50758559	-	G	NM_001145809	c.2028_2029insG	p.Ile677AspfsTer130		0	1	1	0	0	1	0	.	AD_Likely_Pathogenic	.	.	.	This study	.	.	.	.	.	.
MYH14	AD	c.2648C>A	chr19	50766631	50766631	C	A	NM_001145809	c.2648C>A	p.Ala883Asp	1	0	0	1	0	0	1	0	.	Uncertain_Significance	.	.	.	This study	D	D	24.4	0.692	.	.
MYH14	AD	c.3186delG	chr19	50775120	50775120	G	-	NM_001145809	c.3186delG	p.Glu1063LysfsTer52	2	0	0	2	0	2	0	0	.	AD_Likely_Pathogenic	.	.	.	This study	.	.	.	.	.	.
MYH14	AD	c.3594_3595insCGCCGGGA	chr19	50779374	50779374	-	CGCCGGGA	NM_001145809	c.3594_3595insCGCCGGGA	p.Leu1202AlafsTer36	1	0	0	1	0	1	0	0	.	AD_Likely_Pathogenic	.	.	.	This study	.	.	.	.	.	.
MYH14	AD	c.3610G>A	chr19	50779390	50779390	G	A	NM_001145809	c.3610G>A	p.Glu1204Lys	1	0	0	1	0	1	0	0	rs750462020	Uncertain_Significance	Unknown significance	.	.	This study	T	B	23.6	0.678	1.02e-05	0
MYH14	AD	c.4061T>C	chr19	50783322	50783322	T	C	NM_001145809	c.4061T>C	p.Leu1354Pro	1	0	0	1	0	0	0	1	.	Uncertain_Significance	.	.	.	This study	D	D	26	0.813	.	.
MYH14	AD	c.4631T>C	chr19	50789830	50789830	T	C	NM_001145809	c.4631T>C	p.Leu1544Pro	1	0	0	1	1	0	0	0	.	Uncertain_Significance	.	.	.	This study	D	D	26.9	0.788	.	.
MYH14	AD	c.4732A>G	chr19	50789931	50789931	A	G	NM_001145809	c.4732A>G	p.Lys1578Glu	1	0	1	2	1	1	0	0	.	Uncertain_Significance	Unknown significance	Uncertain_significance	.	This study	D	P	26.7	0.617	.	.
MYH14	AD	c.5245C>G	chr19	50795635	50795635	C	G	NM_001145809	c.5245C>G	p.Arg1749Gly	1	0	0	1	0	0	1	0	.	Uncertain_Significance	.	.	.	This study	D	B	27.5	0.476	.	.
MYH14	AD	c.5857C>T	chr19	50812331	50812331	C	T	NM_001145809	c.5857C>T	p.Arg1953Trp	1	0	2	3	1	0	0	2	rs764485532	Uncertain_Significance	Unknown significance	.	.	This study	D	D	26	0.49	8.036e-06	0
MYH14	AD	c.5987_5993del	chr19	50812923	50812929	GCACGGT	-	NM_001145809	c.5987_5993del	p.Thr1997AlafsTer6	2	0	0	2	0	2	0	0	.	AD_Likely_Pathogenic	.	.	.	This study	.	.	.	.	.	.
MYH14	AD	c.[5991_5994del;5996G>A]	chr19	50812927	50812930	GGTG	-	NM_001145809	c.5991_5994del	p.Val1998AlafsTer6	2	0	0	2	1	1	0	0	.	AD_Pathogenic	.	.	.	This study	.	.	.	.	.	.
			chr19	50812932	50812932	G	A	NM_001145809	c.5996G>A	p.Arg1999His									rs764476849		Unknown significance	.	.		D	P	23.5	0.251	3.725e-05	5.682e-05
MYH14	AD	c.6003_6009del	chr19	50812939	50812945	CTTCCGA	-	NM_001145809	c.6003_6009del	p.Phe2002Ter	1	0	0	1	0	0	1	0	.	AD_Likely_Pathogenic	.	.	.	This study	.	.	.	.	.	.
PCDH15	AR	c.4659C>A	chr10	55566708	55566708	G	T	NM_001354420	c.4659C>A	p.Cys1553Ter	0	0	1	1	0	0	0	1	.	AD_Likely_Pathogenic	.	.	.	This study	.	.	15.11	.	.	.
PCDH15	AR	c.5052delA	chr10	55568752	55568752	T	-	NM_001354411	c.5052delA	p.Glu1685AsnfsTer128	0	1	0	1	1	0	0	0	.	AR_Likely_Pathogenic	.	.	.	This study	.	.	.	.	.	.	0.0005
PCDH15	AR	c.4928C>A	chr10	55568876	55568876	G	T	NM_001354411	c.4928C>A	p.Ser1643Ter	0	1	0	1	1	0	0	0	.	AR_Likely_Pathogenic	.	.	.	This study	.	.	12.07	.	.	.
PCDH15	AR	c.4926dupA	chr10	55568877	55568877	-	T	NM_001354411	c.4926dupA	p.Ser1643IlefsTer25	0	1	0	1	0	1	0	0	.	AR_Likely_Pathogenic	.	.	.	This study	.	.	.	.	.	.
PCDH15	AR	c.4920_4921insATCA	chr10	55568883	55568883	-	TGAT	NM_001354411	c.4920_4921insATCA	p.Glu1641IlefsTer28	0	1	0	1	0	0	0	1	.	AR_Likely_Pathogenic	.	.	.	This study	.	.	.	.	.	.
PCDH15	AR	c.4744delC	chr10	55569060	55569060	G	-	NM_001354411	c.4744delC	p.Leu1582SerfsTer13	0	2	0	2	2	0	0	0	.	AR_Pathogenic	Unknown significance	.	.	This study	.	.	.	.	4.024e-06	5.564e-05	0.0001
PCDH15	AR	c.4469A>G	chr10	55570344	55570344	T	C	NM_001354411	c.4469A>G	p.Glu1490Gly	0	1	0	1	0	1	0	0	.	Uncertain_Significance	.	.	.	This study	D	.	24.7	0.132	.	.
PCDH15	AR	c.5865_5866insATCT	chr10	55581641	55581641	-	AGAT	NM_001142763	c.5865_5866insATCT	p.His1956IlefsTer16	0	1	0	1	0	1	0	0	.	AR_Likely_Pathogenic	.	.	.	This study	.	.	.	.	.	.	0.0001
PCDH15	AR	c.5738dupA	chr10	55581768	55581768	-	T	NM_001142763	c.5738dupA	p.Asn1913LysfsTer26	0	1	0	1	1	0	0	0	.	AR_Likely_Pathogenic	Unknown significance	Uncertain_significance	DM	Liu X et al., Clin Exp Ophthalmol. 2021;49(1):46-59.	.	.	.	.	3.979e-06	0
PCDH15	AR	c.5713A>G	chr10	55581794	55581794	T	C	NM_001142763	c.5713A>G	p.Asn1905Asp	0	1	0	1	1	0	0	0	.	Uncertain_Significance	.	.	.	This study	D	B	22.6	0.31	.	.
PCDH15	AR	c.5400_5401insC	chr10	55582106	55582106	-	G	NM_001142763	c.5400_5401insC	p.Thr1801HisfsTer54	0	4	0	4	2	0	0	2	.	AR_Pathogenic	.	.	.	This study	.	.	.	.	.	.
PCDH15	AR	c.5374_5375insTCT	chr10	55582132	55582132	-	AGA	NM_001142763	c.5374_5375insTCT	p.Pro1791_Ser1792insPhe	0	1	0	1	1	0	0	0	.	Uncertain_Significance	.	.	.	This study	.	.	.	.	.	.
PCDH15	AR	c.5303_5329del	chr10	55582178	55582204	CAGGAGGAGGAGCAAGAGGAGCAGGAG	-	NM_001142763	c.5303_5329del	p.Ala1768_Pro1776del	0	1	0	1	0	1	0	0	rs757865295	Uncertain_Significance	Unknown significance	.	.	This study	.	.	.	.	6.732e-05	0.0005	0.0018
PCDH15	AR	c.5275_5301del	chr10	55582206	55582232	AGGAGGAGGAGAAGGAGGAGAAATAGG	-	NM_001142763	c.5275_5301del	p.Pro1759_Pro1767del	0	1	0	1	0	1	0	0	rs767526540	Uncertain_Significance**	Pathogenic	Conflicting_interpretations_of_pathogenicity	.	This study	.	.	.	.	0.0001	0.0008	0.0005
PCDH15	AR	c.4936dupA	chr10	55582570	55582570	-	T	NM_001142763	c.4936dupA	p.Ile1646AsnfsTer5	0	0	1	1	0	1	0	0	.	AR_Pathogenic	.	.	.	This study	.	.	.	.	.	.
PCDH15	AR	c.4383+4G>A	chr10	55587148	55587148	C	T	NM_001142763	c.4383+4G>A		0	1	0	1	0	0	0	1	rs890009859	Uncertain_Significance	Unknown significance	.	.	This study	.	.	.	.	4.047e-06	0
PCDH15	AR	c.4363G>C	chr10	55587172	55587172	C	G	NM_001142763	c.4363G>C	p.Glu1455Gln	0	1	0	1	0	1	0	0	.	Uncertain_Significance	.	.	.	This study	D	P	29.9	0.235	.	.
PCDH15	AR	c.4229G>T	chr10	55587306	55587306	C	A	NM_001142763	c.4229G>T	p.Arg1410Leu	0	1	0	1	0	1	0	0	rs143538460	Uncertain_Significance		.	.	This study	D	D	31	0.399	.	.	0.0001
PCDH15	AR	c.4174T>C	chr10	55591118	55591118	A	G	NM_001142763	c.4174T>C	p.Cys1392Arg	0	1	0	1	1	0	0	0	.	Uncertain_Significance	Pathogenic	.	.	This study	D	D	28.9	0.736	.	.
PCDH15	AR	c.3732+1G>A	chr10	55626401	55626401	C	T	NM_001142763	c.3732+1G>A		0	1	0	1	1	0	0	0	rs748706627	AR_Pathogenic	Pathogenic	Likely_pathogenic	DM	Le Quesne Stabej P et al., J Med Genet. 2012;49(1):27-36.	.	.	34	.	.	.
PCDH15	AR	c.3724G>T	chr10	55626410	55626410	C	A	NM_001142763	c.3724G>T	p.Asp1242Tyr	0	1	0	1	1	0	0	0	.	Uncertain_Significance		.	.	This study	D	D	26.2	0.262	.	.	0.0001
PCDH15	AR	c.3570A>G	chr10	55626564	55626564	T	C	NM_001142763	c.3570A>G	p.Ile1190Met	0	1	0	1	0	1	0	0	rs773283153	Uncertain_Significance	Unknown significance	Uncertain_significance	.	This study	D	D	22.8	0.229	0.0001	0.0017	0.0014
PCDH15	AR	c.3352G>T	chr10	55698611	55698611	C	A	NM_001142763	c.3352G>T	p.Glu1118Ter	0	2	1	3	2	0	0	1	.	AR_Pathogenic	Pathogenic	.	DM	Yoshimura H et al., PLoS One. 2014;9(3):e90688.	.	.	41	.	.	.
PCDH15	AR	c.2315C>A	chr10	55780175	55780175	G	T	NM_001142765	c.2315C>A	p.Ala772Asp	0	1	0	1	1	0	0	0	rs748414865	Uncertain_Significance	Pathogenic	.	DM	Miyagawa M et al., PLoS One. 2013;8(8):e71381.	D	D	32	0.779	0	0
PCDH15	AR	c.2154_2156del	chr10	55782809	55782811	ACA	-	NM_001142765	c.2154_2156del	p.Val719del	0	1	0	1	1	0	0	0	rs483352837	AR_Pathogenic**	Pathogenic	Conflicting_interpretations_of_pathogenicity	DM	Zhan Y et al., Int J Pediatr Otirhinolaryngol. 2015;79(9):983-6.	.	.	.	.	5.572e-05	0.0002
PCDH15	AR	c.2012+1G>A	chr10	55849743	55849743	C	T	NM_001142763	c.2012+1G>A		0	1	0	1	1	0	0	0	rs763797356	AR_Pathogenic	Pathogenic	Pathogenic/Likely_pathogenic	.	This study	.	.	34	.	7.992e-06	5.445e-05
PCDH15	AR	c.1751dupA	chr10	55912907	55912907	-	T	NM_001142763	c.1751dupA	p.Tyr584Ter	0	3	0	3	3	0	0	0	.	AR_Pathogenic	Pathogenic	Pathogenic	.	This study	.	.	.	.	.	.
PCDH15	AR	c.1486G>T	chr10	55943323	55943323	C	A	NM_001142763	c.1486G>T	p.Glu496Ter	0	0	1	1	0	0	0	1	.	AR_Likely_Pathogenic		.	.	This study	.	.	36	.	.	.
PCDH15	AR	c.1320+5G>A	chr10	55955438	55955438	C	T	NM_001142763	c.1320+5G>A		0	1	0	1	1	0	0	0	rs754967655	Uncertain_Significance	Unknown significance	.	.	This study	.	.	.	.	3.979e-06	0
PCDH15	AR	c.1181dupA	chr10	55955581	55955581	-	T	NM_001142763	c.1181dupA	p.Asn394LysfsTer59	0	1	0	1	0	1	0	0	.	AR_Likely_Pathogenic		.	.	This study	.	.	.	.	.	.
PCDH15	AR	c.1127delA	chr10	55955636	55955636	T	-	NM_001142763	c.1127delA	p.Asn376MetfsTer50	0	0	1	1	0	0	0	1	.	AR_Pathogenic		.	.	This study	.	.	.	.	.	.
PCDH15	AR	c.1114-11T>C	chr10	55973819	55973819	T	C	NM_001142763	c.1114-11T>C		0	0	1	1	0	0	0	1	rs374641355	Uncertain_Significance	Unknown significance	Uncertain_significance	.	This study	.	.	.	.	5.575e-05	0
PCDH15	AR	c.983delT	chr10	55996600	55996600	A	-	NM_001142763	c.983delT	p.Leu328ProfsTer31	0	1	0	1	0	0	0	1	.	AR_Likely_Pathogenic		.	.	This study	.	.	.	.	.	.
PCDH15	AR	c.415C>T	chr10	56128954	56128954	G	A	NM_001142763	c.415C>T	p.Arg139Ter	0	1	0	1	1	0	0	0	rs137853003	AR_Pathogenic	Likely pathogenic	Likely_pathogenic	DM	Ben-Rebeh I et al., Mol Vis. 2016;22:827-35.	.	.	37	.	3.988e-06	0
PCDH15	AR	c.370C>T	chr10	56128999	56128999	G	A	NM_001142763	c.370C>T	p.Gln124Ter	0	1	0	1	1	0	0	0	.	AR_Pathogenic	Pathogenic	Pathogenic	.	This study	.	.	40	.	.	.
PCDH15	AR	c.306C>G	chr10	56138569	56138569	G	C	NM_001142763	c.306C>G	p.Asn102Lys	0	1	1	2	1	0	0	1	rs201924323	Uncertain_Significance	Unknown significance	.	.	This study	D	D	25.1	0.284	3.979e-06	5.441e-05	0.0001
PCDH15	AR	c.195G>A	chr10	56138680	56138680	C	T	NM_001142763	c.195G>A	p.Met65Ile	0	1	0	1	0	0	0	1	.	Uncertain_Significance	Pathogenic	.	DM	Nakashima M et al., J Hum Genet. 2014;59(8):471-4.	D	B	24	0.705	3.982e-06	5.439e-05	0.0004
PCDH15	AR	c.173-1G>A	chr10	56138703	56138703	C	T	NM_001142763	c.173-1G>A		0	1	0	1	1	0	0	0	rs876657418	AR_Pathogenic	Pathogenic	Pathogenic	DM	Yoshimura H et al., PLoS One. 2014;9(3):e90688.	.	.	34	.	.	.
PCDH15	AR	c.161A>G	chr10	56287583	56287583	T	C	NM_001142763	c.161A>G	p.Glu54Gly	0	1	0	1	0	1	0	0	rs184026653	Uncertain_Significance	Unknown significance	Uncertain_significance	DM	Liu X et al., Clin Exp Ophthalmol. 2021;49(1):46-59.	D	B	24.4	0.274	9.196e-05	0.0011	0.0011
PCDH15	AR	c.32dupT	chr10	56423990	56423990	-	A	NM_001142763	c.32dupT	p.Leu11PhefsTer12	0	0	1	1	0	1	0	0	.	AR_Pathogenic	.	.	.	This study	.	.	.	.	.	.
PCDH15	AR	CNV							1 copy loss		0	1	1	2	1	0	0	1		AR_Pathogenic
TMC1	AR	c.100C>T	chr9	75309494	75309494	C	T	NM_138691	c.100C>T	p.Arg34Ter	0	1	0	1	1	0	0	0	rs121908073	AR_Pathogenic	Pathogenic	Pathogenic	DM	Kurima K et al., Nat Genet. 2002;30(3):277-84.	.	.	36	.	5.608e-05	0
TMC1	AR	c.210delG	chr9	75309604	75309604	G	-	NM_138691	c.210delG	p.Arg71GlyfsTer5	0	1	0	1	1	0	0	0	.	AR_Likely_Pathogenic	.	.	.	This study	.	.	.	.	.	.	0.0001
TMC1	AR	c.741+1_741+4del	chr9	75369801	75369804	GTAA	-	NM_138691	c.741+1_741+4del		0	1	0	1	1	0	0	0	rs759919417	AR_Likely_Pathogenic	Unknown significance	.	.	This study	.	.	.	.	.	.
TMC1	AR	c.884+1G>A	chr9	75387472	75387472	G	A	NM_138691	c.884+1G>A		0	1	0	1	1	0	0	0	rs776689179	AR_Pathogenic	Pathogenic	.	DM	Kurima K et al., Nat Genet. 2002;30(3):277-84.	.	.	33	.	1.194e-05	0
TMC1	AR	c.1165C>T	chr9	75404174	75404174	C	T	NM_138691	c.1165C>T	p.Arg389Ter	0	2	0	2	2	0	0	0	rs151001642	AR_Pathogenic	Pathogenic	.	DM	Meyer CG et al., Hum Mutat. 2005;25(1):100.	.	.	36	.	6.763e-05	5.437e-05
TMC1	AR	c.1333C>T	chr9	75406910	75406910	C	T	NM_138691	c.1333C>T	p.Arg445Cys	0	1	0	1	1	0	0	0	rs372710475	AR_Likely_Pathogenic**	Pathogenic	Conflicting_interpretations_of_pathogenicity	DM	Sirmaci A et al., Int J Pediatr Otorhinolaryngol. 2009;73(5):699-705.	D	D	31	0.662	7.162e-05	0.0002
TMC1	AR	c.1507dupT	chr9	75407208	75407208	-	T	NM_138691	c.1507dupT	p.Val505CysfsTer27	0	2	0	2	0	0	0	2	.	AR_Pathogenic	.	.	.	This study	.	.	.	.	.	.
TMC1	AR	c.1592A>T	chr9	75420323	75420323	A	T	NM_138691	c.1592A>T	p.Asp531Val	0	1	0	1	1	0	0	0	.	Uncertain_Significance		.	.	This study	D	D	26.1	0.861	.	.
TMC1	AD	c.1627G>A	chr9	75420358	75420358	G	A	NM_138691	c.1627G>A	p.Asp543Asn	11	0	2	13	0	9	2	2	.	AD_Pathogenic	Pathogenic	.	DM	Moteki et al., Clin Genet. 2016;89(4):466-472.	D	D	31	0.472	.	.
TMC1	AD	c.1714G>A	chr9	75431077	75431077	G	A	NM_138691	c.1714G>A	p.Asp572Asn	4	0	0	4	0	0	0	4	rs121908072	AD_Pathogenic	Pathogenic	Pathogenic/Likely_pathogenic	DM	Kurima K et al., Nat Genet. 2002;30(3):277-84.	T	D	32	0.465	.	.
TMC1	AR	c.2047_2048del	chr9	75441828	75441829	CA	-	NM_138691	c.2047_2048del	p.His683ArgfsTer169	0	4	0	4	4	0	0	0	.	AR_Pathogenic	.	.	.	This study	.	.	.	.	.	.
DIAPH1	AD	c.3639dupA	chr5	140903731	140903731	-	T	NM_005219	c.3639dupA	p.Arg1214ThrfsTer28	2	0	0	2	0	2	0	0	.	AD_Likely_Pathogenic	.	.	.	This study	.	.	.	.	.	.
DIAPH1	AD	c.3637C>T	chr5	140903734	140903734	G	A	NM_005219	c.3637C>T	p.Arg1213Ter	6	0	0	6	2	4	0	0	rs876657776	AD_Pathogenic	Likely pathogenic	Pathogenic	DM	Stritt S et al., Blood. 2016;127(23):2903-14.	.	.	39	.	.	.
DIAPH1	AD	c.3635T>C	chr5	140903736	140903736	A	G	NM_005219	c.3635T>C	p.Phe1212Ser	0	0	2	2	2	0	0	0	.	Uncertain_Significance	.	.	.	This study	D	D	31	0.74	.	.
DIAPH1	AD	c.3590G>A	chr5	140903781	140903781	C	T	NM_005219	c.3590G>A	p.Gly1197Asp	1	0	0	1	1	0	0	0	.	Uncertain_Significance	Unknown significance	Uncertain_significance	.	This study	D	D	31	0.841	.	.
DIAPH1	AD	c.3572C>T	chr5	140905607	140905607	G	A	NM_005219	c.3572C>T	p.Ala1191Val	1	0	0	1	0	1	0	0	.	Uncertain_Significance	.	.	.	This study	D	P	34	0.351	.	.
DIAPH1	AD	c.3551_3552del	chr5	140905627	140905628	CT	-	NM_005219	c.3551_3552del	p.Glu1184AlafsTer11	1	1	0	2	0	1	1	0	.	Uncertain_Significance	Pathogenic	.	DM	Wu K et al., Int J Pediatr Otorhinolaryngol. 2020;133:109947.	.	.	.	.	.	.
DIAPH1	AD	c.3032A>C	chr5	140908136	140908136	T	G	NM_005219	c.3032A>C	p.Lys1011Thr	1	0	0	1	1	0	0	0	.	Uncertain_Significance	.	.	.	This study	D	D	29.5	0.578	.	.
DIAPH1	AD	c.2521_2522insA	chr5	140913961	140913961	-	T	NM_005219	c.2521_2522insA	p.Val841AspfsTer35	0	1	0	1	0	0	1	0	.	Uncertain_Significance	.	.	.	This study	.	.	.	.	.	.
DIAPH1	AD	c.2103delC	chr5	140953314	140953314	G	-	NM_005219	c.2103delC	p.Pro703HisfsTer65	0	1	0	1	1	0	0	0	.	Uncertain_Significance	.	.	.	This study	.	.	.	.	.	.
DIAPH1	AD	c.1922_1923insG	chr5	140953494	140953494	-	C	NM_005219	c.1922_1923insG	p.Pro642ThrfsTer18	0	1	0	1	0	0	1	0	.	Uncertain_Significance	.	.	.	This study	.	.	.	.	.	.
DIAPH1	AD	c.[682A>G;1810_1811delinsAG]	chr5	140953606	140953607	TC	CT	NM_005219	c.1810_1811delinsAG	p.Asp604Ser	1	0	0	1	1	0	0	0	.	Uncertain_Significance	.	.	.	This study	.	.	.	.	.	.
			chr5	140961881	140961881	T	C	NM_005219	c.682A>G	p.Lys228Glu									.		Unknown significance	Uncertain_significance	.		D	P	30	0.803	.	.
DIAPH1	AD	c.663G>C	chr5	140961900	140961900	C	G	NM_005219	c.663G>C	p.Leu221Phe	1	0	0	1	1	0	0	0	.	AD_Pathogenic	Pathogenic	.	DM	Iwasa YI et al,. PLoS One. 2016;11(12):e016	D	D	23.9	0.712	.	.
DIAPH1	AD	c.644A>G	chr5	140961919	140961919	T	C	NM_005219	c.644A>G	p.His215Arg	1	0	0	1	1	0	0	0	rs1064795909	Uncertain_Significance	Unknown significance	Uncertain_significance	.	This study	D	D	25.3	0.874	.	.
DIAPH1	AD	c.319G>T	chr5	140963774	140963774	C	A	NM_005219	c.319G>T	p.Glu107Ter	1	0	0	1	1	0	0	0	.	Uncertain_Significance	.	.	.	This study	.	.	37	.	.	.
MYH9	AD	c.5718delG	chr22	36680186	36680186	C	-	NM_002473	c.5718delG	p.Ala1907ProfsTer4	1	0	0	1	0	0	1	0	.	AD_Likely_Pathogenic	.	.	.	This study	.	.	.	.	.	.
MYH9	AD	c.5647G>A	chr22	36680257	36680257	C	T	NM_002473	c.5647G>A	p.Glu1883Lys	1	0	0	1	0	1	0	0	.	Uncertain_Significance	Unknown significance	.	.	This study	D	D	32	0.847	4.03e-06	0
MYH9	AD	c.5591A>T	chr22	36680450	36680450	T	A	NM_002473	c.5591A>T	p.Gln1864Leu	1	0	0	1	1	0	0	0	.	Uncertain_Significance	.	.	.	This study	T	B	32	0.402	.	.
MYH9	AD	c.5148_5149del	chr22	36681912	36681913	CT	-	NM_002473	c.5148_5149del	p.Gly1717SerfsTer74	0	0	1	1	0	0	1	0	.	AD_Likely_Pathogenic	.	.	.	This study	.	.	.	.	.	.
MYH9	AD	c.4489C>T	chr22	36685199	36685199	G	A	NM_002473	c.4489C>T	p.Arg1497Trp	1	0	0	1	0	1	0	0	.	AD_Pathogenic	Pathogenic	.	DM	Sloan-Heggen C M et al., Hum Genet. 2016;135(4):441-450.	D	D	32	0.796	7.964e-06	5.438e-05
MYH9	AD	c.2899G>T	chr22	36696250	36696250	C	A	NM_002473	c.2899G>T	p.Val967Leu	0	1	0	1	0	1	0	0	.	Uncertain_Significance	.	.	.	This study	D	B	22.7	0.564	.	.
MYH9	AD	c.2525G>A	chr22	36697686	36697686	C	T	NM_002473	c.2525G>A	p.Arg842Gln	1	0	0	1	0	1	0	0	rs924955378	Uncertain_Significance	.	.	.	This study	D	B	27.2	0.441	.	.
MYH9	AD	c.2152C>T	chr22	36701983	36701983	G	A	NM_002473	c.2152C>T	p.Arg718Trp	1	0	0	1	0	0	0	1	.	AD_Pathogenic	Pathogenic	Pathogenic	DM	Pecci A et al., Hum Mutat. 2008;29(3):409-17.	D	D	29.9	0.776	3.985e-06	5.443e-05
MYH9	AD	c.2114G>A	chr22	36702021	36702021	C	T	NM_002473	c.2114G>A	p.Arg705His	7	0	0	7	1	5	0	1	rs80338828	AD_Pathogenic	Pathogenic	Pathogenic	DM	Lalwani AK et al., Am J Hum Genet. 2000;67(5):1121-8.	D	D	32	0.829	.	.
MYH9	AD	c.2105G>A	chr22	36702030	36702030	C	T	NM_002473	c.2105G>A	p.Arg702His	0	1	0	1	0	1	0	0	rs80338827	AD_Pathogenic	Likely pathogenic	Likely_pathogenic	DM	Heath KE et al., Am J Hum Genet. 2001;69(5):1033-45.	D	D	32	0.884	.	.
MYH9	AD	c.2104C>T	chr22	36702031	36702031	G	A	NM_002473	c.2104C>T	p.Arg702Cys	0	2	0	2	1	0	0	1	rs80338826	AD_Pathogenic	Pathogenic	Pathogenic	DM	Seri M et al., Nat Genet. 2000;26(1):103-5.	D	D	32	0.884	.	.
MYH9	AD	c.1055T>C	chr22	36715638	36715638	A	G	NM_002473	c.1055T>C	p.Ile352Thr	1	0	0	1	0	0	1	0	.	Uncertain_Significance	.	.	.	This study	D	B	24.1	0.878	.	.
COL11A2		c.4934T>C	chr6	33132180	33132180	A	G	NM_080680	c.4934T>C	p.Val1645Ala	0	2	0	2	2	0	0	0	.	Uncertain_Significance	.	.	.	This study	T	.	19.22	0.191	.	.	0.0002
COL11A2		c.4135C>T	chr6	33135082	33135082	G	A	NM_080680	c.4135C>T	p.Arg1379Ter	0	2	0	2	1	0	0	1	rs121912950	AD_Pathogenic	Likely pathogenic	Pathogenic/Likely_pathogenic	DM	Vuoristo MM et al., Am J Med Genet A. 2004;130A(2):160-4.	.	.	42	.	.	.
COL11A2		c.3938_3949del	chr6	33136307	33136318	GTGGCCCTGGGG	-	NM_080680	c.3938_3949del	p.Pro1313_Pro1316del	3	0	0	3	1	2	0	0	.	AD_Pathogenic	Pathogenic	.	DM	Iwasa Y et al., Ann Otol Rhinol Laryngol. 2015;124 Suppl 1:111S-7S.	.	.	.	.	.	.
COL11A2		c.3917G>A	chr6	33136339	33136339	C	T	NM_080680	c.3917G>A	p.Gly1306Asp	1	0	0	1	0	1	0	0	.	AD_Pathogenic	Pathogenic	.	DM	van Beelen E et al., Hear Res. 2012;291(1-2):15-23.	D	.	27.2	0.982	.	.
COL11A2		c.3853-2A>G	chr6	33136538	33136538	T	C	NM_080680	c.3853-2A>G		1	0	0	1	1	0	0	0	.	Uncertain_Significance	.	.	.	This study	.	.	34	.	.	.
COL11A2		c.3392G>A	chr6	33138669	33138669	C	T	NM_080680	c.3392G>A	p.Arg1131Gln	1	0	0	1	1	0	0	0	rs529015303	Uncertain_Significance	Pathogenic	.	DM	Miyagawa M et al., PLoS One. 2013;8(8):e71381.	D	.	29.2	0.604	2.028e-05	0
COL11A2		c.3100C>T	chr6	33139540	33139540	G	A	NM_080680	c.3100C>T	p.Arg1034Cys	1	0	0	1	0	1	0	0	rs121912947	AD_Pathogenic	Pathogenic	Pathogenic/Likely_pathogenic	DM	McGuirt WT et al., Nat Genet. 1999;23(4):413-9.	D	.	27.5	0.79	.	.
COL11A2		c.3002dupT	chr6	33139866	33139866	-	A	NM_080680	c.3002dupT	p.Leu1001PhefsTer5	1	0	0	1	0	1	0	0	.	AD_Likely_Pathogenic	.	.	.	This study	.	.	.	.	.	.
COL11A2		c.2935G>C	chr6	33140119	33140119	C	G	NM_080680	c.2935G>C	p.Gly979Arg	0	1	0	1	0	0	0	1	.	Uncertain_Significance	.	.	.	This study	D	.	28.3	0.991	.	.
COL11A2		c.2851_2853del	chr6	33140352	33140354	AGG	-	NM_080680	c.2851_2853del	p.Pro951del	0	1	0	1	0	0	0	1	.	Uncertain_Significance	.	.	.	This study	.	.	.	.	.	.
COL11A2		c.2852delC	chr6	33140353	33140353	G	-	NM_080680	c.2852delC	p.Pro951LeufsTer33	0	2	0	2	0	0	0	2	.	AR_Pathogenic	.	.	.	This study	.	.	.	.	.	.
COL11A2		c.2583+1G>A	chr6	33141649	33141649	C	T	NM_080680	c.2583+1G>A		0	2	0	2	2	0	0	0	.	AR_Likely_Pathogenic	Likely pathogenic	Likely_pathogenic	.	This study	.	.	33	.	.	.
COL11A2		c.2431-1G>-	chr6	33141996	33141996	C	-	NM_080680	c.2431-1G>-		0	2	0	2	2	0	0	0	.	AR_Pathogenic	.	.	.	This study	.	.	.	.	.	.
COL11A2		c.1897C>T	chr6	33145459	33145459	G	A	NM_080680	c.1897C>T	p.Gln547Ter	0	0	1	1	0	0	0	1	rs758957473	Uncertain_Significance	Unknown significance	.	.	This study	.	.	38	.	4.058e-06	0
COL11A2		c.1119+1G>A	chr6	33151921	33151921	C	T	NM_080680	c.1119+1G>A		1	0	0	1	0	1	0	0	rs367706373	Uncertain_Significance	Unknown significance	.	.	This study	.	.	25.3	.	1.599e-05	0.0001	0.0002
POU3F4	XL	c.190delG	chrX	82763522	82763522	G	-	NM_000307	c.190delG	p.Gly65AlafsTer17	0	0	1	1	0	0	0	1	.	XL_Likely_Pathogenic	.	.	.	This study	.	.	.	.	.	.
POU3F4	XL	c.327delC	chrX	82763659	82763659	C	-	NM_000307	c.327delC	p.His110ThrfsTer32	0	1	0	1	0	0	0	1	.	XL_Likely_Pathogenic	.	.	.	This study	.	.	.	.	.	.
POU3F4	XL	c.489delC	chrX	82763821	82763821	C	-	NM_000307	c.489delC	p.Pro164ArgfsTer77	0	1	0	1	0	0	0	1	.	XL_Pathogenic	Pathogenic	.	DM	Kanno A et al., Laryngoscope. 2017;127(7):1663-1669.	.	.	.	.	.	.
POU3F4	XL	c.603_606del	chrX	82763935	82763938	CAAA	-	NM_000307	c.603_606del	p.Gln203GlufsTer37	0	1	0	1	1	0	0	0	rs876657719	XL_Pathogenic	Pathogenic	Pathogenic	DM	de Kok YJ et al., Science. 1995;267(5198):685-8.	.	.	.	.	.	.
POU3F4	XL	c.614G>T	chrX	82763946	82763946	G	T	NM_000307	c.614G>T	p.Arg205Ile	0	1	0	1	1	0	0	0	.	Uncertain_Significance	.	.	.	This study	D	.	29.9	0.943	.	.
POU3F4	XL	c.711dupC	chrX	82764042	82764042	-	C	NM_000307	c.711dupC	p.Gln239AlafsTer32	1	1	0	2	0	2	0	0	rs113043342	XL_Likely_Pathogenic	Unknown significance	.	.	This study	.	.	.	.	.	.
POU3F4	XL	c.727dupA	chrX	82764058	82764058	-	A	NM_000307	c.727dupA	p.Asn244LysfsTer27	0	1	0	1	1	0	0	0	.	XL_Pathogenic	Pathogenic	.	DM	Moteki H et al., Ann Otol Rhinol Laryngol. 2015;124 Suppl 1:169S-176S.	.	.	.	.	.	.
POU3F4	XL	c.844C>G	chrX	82764176	82764176	C	G	NM_000307	c.844C>G	p.Arg282Gly	1	0	0	1	1	0	0	0	.	Uncertain_Significance	.	.	.	This study	D	.	22.8	0.922	.	.
POU3F4	XL	c.891C>A	chrX	82764223	82764223	C	A	NM_000307	c.891C>A	p.Phe297Leu	0	1	0	1	1	0	0	0	.	Uncertain_Significance	.	.	.	This study	D	.	24.8	0.963	.	.
POU3F4	XL	c.902C>T	chrX	82764234	82764234	C	T	NM_000307	c.902C>T	p.Pro301Leu	1	0	0	1	1	0	0	0	.	XL_Pathogenic	Pathogenic	.	DM	Bademci G et al., BMC Med Genet. 2015;16:9.	D	.	29.3	0.895	.	.
POU3F4	XL	c.917_919del	chrX	82764249	82764251	AGG	-	NM_000307	c.917_919del	p.Glu307del	0	1	0	1	1	0	0	0	.	XL_Pathogenic	Pathogenic	.	DM	Wu CC et al., Genes 2019;10:772.	.	.	.	.	.	.
POU3F4	XL	c.1057dupA	chrX	82764388	82764388	-	A	NM_000307	c.1057dupA	p.Thr354AsnfsTer7	0	1	0	1	1	0	0	0	.	XL_Likely_Pathogenic	.	.	.	This study	.	.	.	.	.	.
POU3F4	XL	CNV						NM_000307	1 copy loss		0	3	0	3	2	0	0	1		XL_Pathogenic
TMPRSS3	AR	c.1276G>A	chr21	43795896	43795896	C	T	NM_024022	c.1276G>A	p.Ala426Thr	2	0	0	2	0	2	0	0	rs56264519	AR_Pathogenic	Pathogenic	Pathogenic/Likely_pathogenic	DM	Weegerink NJ et al., J Assoc Res Otolaryngol. 2011;12(6):753-66.	D	D	25	0.561	0.001	0
TMPRSS3	AR	c.1203delC	chr21	43795969	43795969	G	-	NM_024022	c.1203delC	p.Ser401ArgfsTer15	0	2	0	2	0	0	0	2	.	AR_Likely_Pathogenic	.	.	.	This study	.	.	.	.	.	.
TMPRSS3	AR	c.1159G>A	chr21	43796685	43796685	C	T	NM_024022	c.1159G>A	p.Ala387Thr	2	5	0	7	0	3	2	2	rs781376204	AR_Pathogenic	Pathogenic	.	DM	Miyagawa M et al., PLoS One. 2013;8(10):e75793.	D	P	26.4	0.787	1.992e-05	0.0001	0.0001
TMPRSS3	AR	c.1028G>T	chr21	43800246	43800246	C	A	NM_024022	c.1028G>T	p.Trp343Leu	1	0	0	1	0	1	0	0	rs540715620	Uncertain_Significance	Pathogenic	.	DM	Miyagawa M et al., Ann Otol Rhinol Laryngol. 2015;124 Suppl 1:193S-204S.	D	P	27.5	0.771	3.98e-06	5.438e-05
TMPRSS3	AR	c.916G>A	chr21	43802210	43802210	C	T	NM_024022	c.916G>A	p.Ala306Thr	1	4	0	5	2	2	0	1	rs181949335	AR_Pathogenic	Pathogenic	Pathogenic/Likely_pathogenic	DM	Elbracht M et al., J Med Genet. 2007;44(6):e81.	D	D	27.1	0.851	0.0001	0.0007	0.0004
TMPRSS3	AR	c.771C>G	chr21	43803153	43803153	G	C	NM_024022	c.771C>G	p.His257Gln	1	0	0	1	0	1	0	0	.	AR_Likely_Pathogenic	Pathogenic	.	DM	Miyagawa M et al., Ann Otol Rhinol Laryngol. 2015;124 Suppl 1:193S-204S.	D	D	26.4	0.964	.	.
TMPRSS3	AR	c.647G>A	chr21	43803277	43803277	C	T	NM_024022	c.647G>A	p.Arg216His	1	0	0	1	0	0	0	1	rs137853000	AR_Pathogenic	Pathogenic	Likely_pathogenic	DM?	Sloan-Heggen C M et al., Hum Genet. 2016;135(4):441-450.	D	D	27.4	0.803	7.957e-06	0	0.0001
TMPRSS3	AR	c.607C>T	chr21	43804088	43804088	G	A	NM_024022	c.607C>T	p.Gln203Ter	1	0	0	1	0	1	0	0	.	AR_Pathogenic	Pathogenic	.	DM	Miyagawa M et al., PLoS One. 2013;8(10):e75793.	.	.	40	.	.	.
TMPRSS3	AR	c.554A>T	chr21	43805536	43805536	T	A	NM_024022	c.554A>T	p.His185Leu	0	2	0	2	0	2	0	0	.	Uncertain_Significance	Pathogenic	.	DM	Miyagawa M et al., PLoS One. 2013;8(8):e71381.	T	B	19.34	0.242	.	.
TMPRSS3	AR	c.346G>A	chr21	43808612	43808612	C	T	NM_024022	c.346G>A	p.Val116Met	1	2	0	3	0	0	0	3	rs200090033	AR_Likely_Pathogenic	Likely pathogenic	Likely_pathogenic	DM	Ganapathy A et al., PLoS One. 2014;9(1):e84773.	D	D	24.5	0.695	5.171e-05	5.437e-05
TMPRSS3	AR	c.316C>T	chr21	43809044	43809044	G	A	NM_024022	c.316C>T	p.Arg106Cys	1	0	0	1	0	0	0	1	rs139805921	Uncertain_Significance	Pathogenic	Pathogenic/Likely_pathogenic	DM	Miyagawa M et al., PLoS One. 2013;8(8):e71381.	D	P	27.9	0.742	0.0002	0.0001
TMPRSS3	AR	c.46C>T	chr21	43815481	43815481	G	A	NM_024022	c.46C>T	p.Arg16Ter	0	2	0	2	2	0	0	0	rs976363536	AR_Pathogenic	Likely pathogenic	.	DM	Yan D et al., Hum Genet. 2016;135(8):953-61.	.	.	38	.	1.193e-05	0	0.0001
OTOA	AR	c.235C>T	chr16	21693114	21693114	C	T	NM_144672	c.235C>T	p.Arg79Trp	0	1	0	1	0	1	0	0	rs754047945	Uncertain_Significance	Likely pathogenic	.	DM?	Sugiyama K et al., Genes (Basel). 2019;10(9):715.	D	.	16.52	0.21	7.954e-06	0
OTOA	AR	c.411_413del	chr16	21698745	21698747	CAT	-	NM_144672	c.411_413del	p.Ile140del	1	0	0	1	0	1	0	0	rs762083829	Uncertain_Significance	Unknown significance	.	.	This study	.	.	.	.	4.376e-05	0.0001	0.0005
OTOA	AR	c.442C>T	chr16	21698776	21698776	C	T	NM_144672	c.442C>T	p.Arg148Ter	0	1	0	1	1	0	0	0	rs768538095	AR_Pathogenic	Pathogenic	.	DM	Sugiyama K et al., Genes (Basel). 2019;10(9):715.	.	.	33	.	1.591e-05	5.438e-05
OTOA	AR	c.469C>T	chr16	21698803	21698803	C	T	NM_144672	c.469C>T	p.Arg157Cys	0	1	0	1	1	0	0	0	rs759241745	Uncertain_Significance	Likely pathogenic	.	DM?	Sugiyama K et al., Genes (Basel). 2019;10(9):715.	D	.	27.9	0.285	2.386e-05	5.437e-05	0.0001
OTOA	AR	c.647T>C	chr16	21702916	21702916	T	C	NM_144672	c.647T>C	p.Phe216Ser	0	1	0	1	1	0	0	0	.	Uncertain_Significance	Likely pathogenic	.	DM?	Sugiyama K et al., Genes (Basel). 2019;10(9):715.	D	.	23.6	0.326	.	.
OTOA	AR	c.1321G>C	chr16	21726306	21726306	G	C	NM_144672	c.1321G>C	p.Val441Leu	0	1	0	1	1	0	0	0	.	Uncertain_Significance	.	.	.	This study	T	P	25.7	0.286	.	.
OTOA	AR	c.1705A>G	chr16	21730724	21730724	A	G	NM_144672	c.1705A>G	p.Lys569Glu	0	1	0	1	1	0	0	0	.	Uncertain_Significance	Likely pathogenic	.	DM?	Sugiyama K et al., Genes (Basel). 2019;10(9):715.	D	D	27.9	0.598	.	.
OTOA	AR	c.3142G>T	chr16	21764434	21764434	G	T	NM_144672	c.3142G>T	p.Glu1048Ter	1	1	0	2	1	1	0	0	.	AR_Likely_Pathogenic	Likely pathogenic	.	DM?	Deng J et al., Front Genet. 2019;10:47.	.	.	40	.	.	.	0.0003
OTOA	AR	CNV						NM_144672	1 copy loss		0	15	0	15	12	1	0	2		AR_Pathogenic
PTPRQ	AR	c.279T>G	chr12	80839386	80839386	T	G	NM_001145026	c.279T>G	p.Tyr93Ter	0	1	0	1	0	0	0	1	.	AR_Likely_Pathogenic	.	.	.	This study	.	.	34	.	.	.	0.0001
PTPRQ	AR	c.334G>C	chr12	80839441	80839441	G	C	NM_001145026	c.334G>C	p.Asp112His	0	1	0	1	0	0	0	1	.	Uncertain_Significance	.	.	.	This study	D	.	27.1	0.428	.	.
PTPRQ	AR	c.334delG	chr12	80839441	80839441	G	-	NM_001145026	c.334delG	p.Asp112ThrfsTer20	0	1	0	1	0	0	0	1	.	AR_Likely_Pathogenic	.	.	.	This study	.	.	.	.	.	.
PTPRQ	AR	c.641C>A	chr12	80866001	80866001	C	A	NM_001145026	c.641C>A	p.Ser214Ter	0	1	0	1	1	0	0	0	.	AR_Likely_Pathogenic	.	.	.	This study	.	.	40	.	.	.
PTPRQ	AR	c.745C>T	chr12	80878286	80878286	C	T	NM_001145026	c.745C>T	p.Arg249Ter	0	3	1	4	3	0	0	1	.	AR_Pathogenic	Pathogenic	.	DM	Sakuma N et al., Ann Otol Rhinol Laryngol. 2015;124 Suppl 1(1 0):184S-92S.	.	.	39	.	1.952e-05	0.0002
PTPRQ	AR	c.3206-2A>G	chr12	80936507	80936507	A	G	NM_001145026	c.3206-2A>G		0	1	0	1	1	0	0	0	.	AR_Likely_Pathogenic	.	.	.	This study	.	.	32	.	.	.
PTPRQ	AR	c.3263G>A	chr12	80936566	80936566	G	A	NM_001145026	c.3263G>A	p.Trp1088Ter	0	2	0	2	2	0	0	0	.	AR_Likely_Pathogenic	Unknown significance	.	.	This study	.	.	43	.	6.55e-06	9.261e-05	0.0001
PTPRQ	AR	c.4093+1G>A	chr12	80982232	80982232	G	A	NM_001145026	c.4093+1G>A		0	1	0	1	1	0	0	0	rs754975655	AR_Likely_Pathogenic	Unknown significance	.	.	This study	.	.	33	.	6.582e-05	0.0002	0.0001
PTPRQ	AR	c.4815C>A	chr12	81013263	81013263	C	A	NM_001145026	c.4815C>A	p.Tyr1605Ter	0	2	0	2	2	0	0	0	.	AR_Pathogenic	.	.	.	This study	.	.	37	.	.	.
PTPRQ	AR	c.5270G>C	chr12	81026070	81026070	G	C	NM_001145026	c.5270G>C	p.Arg1757Thr	0	2	0	2	1	0	0	1	.	Uncertain_Significance	Pathogenic	.	DM	Yang T et al., Orphanet J Rare Dis. 2013;8:85.	.	.	34	0.153	.	.	0.0002
PTPRQ	AR	c.5426+2T>C	chr12	81042704	81042704	T	C	NM_001145026	c.5426+2T>C		0	1	0	1	1	0	0	0	.	AR_Likely_Pathogenic	.	.	.	This study	.	.	29.2	.	.	.
PTPRQ	AR	c.5796dupT	chr12	81062904	81062904	-	T	NM_001145026	c.5796dupT	p.Glu1934Ter	0	0	1	1	0	0	0	1	.	AR_Likely_Pathogenic	.	.	.	This study	.	.	.	.	.	.
PTPRQ	AR	c.5800_5801insAA	chr12	81062909	81062909	-	AA	NM_001145026	c.5800_5801insAA	p.Gly1936LysfsTer23	0	0	1	1	0	0	0	1	.	AR_Likely_Pathogenic	.	.	.	This study	.	.	.	.	.	.
PTPRQ	AR	c.6017dupT	chr12	81064201	81064201	-	T	NM_001145026	c.6017dupT	p.Ile2007AsnfsTer14	0	0	1	1	0	0	0	1	.	AR_Pathogenic	.	.	.	This study	.	.	.	.	.	.
SMPX	XL	c.250C>A	chrX	21755698	21755698	G	T	NM_014332	c.250C>A	p.Pro84Thr	0	1	0	1	0	1	0	0	.	Uncertain_Significance	.	.	.	This study	T	B	21	0.177	.	.
SMPX	XL	c.195_196insGCGAAGAAACATTCCAGGA	chrX	21755752	21755752	-	TCCTGGAATGTTTCTTCGC	NM_014332	c.195_196insGCGAAGAAACATTCCAGGA	p.Pro66AlafsTer18	0	1	0	1	1	0	0	0	.	XL_Likely_Pathogenic		.	.	This study	.	.	.	.	.	.
SMPX	XL	c.133-1G>A	chrX	21755816	21755816	C	T	NM_014332	c.133-1G>A		0	1	0	1	0	0	0	1	rs1060499590	XL_Likely_Pathogenic	Likely pathogenic	Likely_pathogenic	DM	Niu Z et al., Int J Pediatr Otorhinolaryngol. 2018;104:47-50.	.	.	35	.	.	.
SMPX	XL	c.46-1G>T	chrX	21761955	21761955	C	A	NM_014332	c.46-1G>T		0	0	1	1	0	0	0	1	.	XL_Likely_Pathogenic	.	.	.	This study	.	.	33	.	.	.
SMPX	XL	c.11C>T	chrX	21772398	21772398	G	A	NM_014332	c.11C>T	p.Ser4Leu	1	1	0	2	0	1	1	0	.	Uncertain_Significance	.	.	.	This study	D	D	28.6	0.241	.	.
SMPX	XL	CNV						NM_014332	1 copy loss		1	3	0	4	1	2	1	0		XL_Likely_Pathogenic	.
GSDME	AD	c.1270_1273del	chr7	24738863	24738866	CAGA	-	NM_004403	c.1270_1273del	p.Ser424MetfsTer12	0	2	0	2	0	2	0	0	rs763475728	Uncertain_Significance	Unknown significance	.	.	This study	.	.	.	.	2.388e-05	0	0.0001
GSDME	AD	c.1245_1246del	chr7	24742390	24742391	GT	-	NM_004403	c.1245_1246del	p.Leu416ValfsTer9	0	1	0	1	0	1	0	0	.	Uncertain_Significance	.	.	.	This study	.	.	.	.	.	.
GSDME	AD	c.1183+3A>T	chr7	24745800	24745800	T	A	NM_004403	c.1183+3A>T		0	1	0	1	0	1	0	0	.	AD_Likely_Pathogenic	.	.	.	This study	.	.	.	.	.	.
GSDME	AD	c.1183+1G>A	chr7	24745802	24745802	C	T	NM_004403	c.1183+1G>A		0	1	0	1	0	1	0	0	.	AD_Likely_Pathogenic	Likely pathogenic	Likely_pathogenic	.	This study	.	.	33	.	.	.
GSDME	AD	c.1181C>T	chr7	24745805	24745805	G	A	NM_004403	c.1181C>T	p.Ala394Val	2	0	0	2	0	2	0	0	.	Uncertain_Significance	.	.	.	This study	D	P	32	0.207	.	.
GSDME	AD	c.991-1G>A	chr7	24745996	24745996	C	T	NM_004403	c.991-1G>A		2	0	0	2	1	1	0	0	.	AD_Likely_Pathogenic	.	.	.	This study	.	.	33	.	.	.
GSDME	AD	c.712C>T	chr7	24749993	24749993	G	A	NM_004403	c.712C>T	p.Arg238Ter	1	0	0	1	0	1	0	0	rs200758965	Uncertain_Significance**	Unknown significance	Conflicting_interpretations_of_pathogenicity	.	This study	.	.	36	.	0.0005	0
GRHL2	AD	c.648C>G	chr8	102571010	102571010	C	G	NM_024915	c.648C>G	p.Tyr216Ter	1	0	0	1	1	0	0	0	.	AD_Likely_Pathogenic	.	.	.	This study	.	.	38	.	.	.
GRHL2	AD	c.859delA	chr8	102586020	102586020	A	-	NM_024915	c.859delA	p.Lys287AsnfsTer14	1	0	0	1	0	1	0	0	.	AD_Likely_Pathogenic	.	.	.	This study	.	.	.	.	.	.
GRHL2	AD	c.937dupC	chr8	102589680	102589680	-	C	NM_024915	c.937dupC	p.Gln313ProfsTer21	1	0	0	1	0	1	0	0	.	AD_Likely_Pathogenic	Pathogenic	.	DM	Iwasa YI et al,. PLoS One. 2016;11(12):e016	.	.	.	.	.	.
GRHL2	AD	c.958T>G	chr8	102589702	102589702	T	G	NM_024915	c.958T>G	p.Trp320Gly	1	0	0	1	0	1	0	0	.	Uncertain_Significance	.	.	.	This study	D	D	31	0.879	.	.
GRHL2	AD	c.1510C>T	chr8	102649149	102649149	C	T	NM_024915	c.1510C>T	p.Arg504Ter	0	1	0	1	1	0	0	0	.	AD_Likely_Pathogenic	.	.	.	This study	.	.	51	.	.	.
GRHL2	AD	c.1609C>T	chr8	102656450	102656450	C	T	NM_024915	c.1609C>T	p.Arg537Ter	0	0	1	1	0	1	0	0	.	AD_Likely_Pathogenic	Unknown significance	.	.	This study	.	.	47	.	4.001e-06	0
MYO3A	AR	c.135delA	chr10	26241174	26241174	A	-	NM_017433	c.135delA	p.Ala47GlnfsTer23	0	2	0	2	0	2	0	0	.	AR_Pathogenic	.	.	.	This study	.	.	.	.	.	.
MYO3A	AR	c.409-2A>-	chr10	26286086	26286086	A	-	NM_017433	c.409-2A>-		0	1	0	1	0	1	0	0	.	AR_Likely_Pathogenic	.	.	.	This study	.	.	.	.	.	.	0.0001
MYO3A	AR	c.712G>A	chr10	26310558	26310558	G	A	NM_017433	c.712G>A	p.Ala238Thr	2	0	0	2	0	2	0	0	.	Uncertain_Significance	.	.	.	This study	T	P	26.6	0.451	.	.
MYO3A	AR	c.991C>T	chr10	26355941	26355941	C	T	NM_017433	c.991C>T	p.Arg331Ter	0	2	0	2	0	0	0	2	rs749269594	AR_Pathogenic	Pathogenic	Uncertain_significance	DM	Sommen M et al., Hum Mutat. 2016;37(8):812-9.	.	.	34	.	3.182e-05	5.438e-05
MYO3A	AR	c.1450T>C	chr10	26377222	26377222	T	C	NM_017433	c.1450T>C	p.Ser484Pro	0	2	0	2	0	2	0	0	rs548022921	Uncertain_Significance	Unknown significance	.	.	This study	D	D	28.1	0.905	3.98e-06	5.44e-05
MYO3A	AR	c.1464delA	chr10	26377236	26377236	A	-	NM_017433	c.1464delA	p.Lys489AsnfsTer3	0	2	0	2	0	0	0	2	.	AR_Likely_Pathogenic	.	.	.	This study	.	.	.	.	.	.	0.0001
MYO3A	AR	c.2308G>A	chr10	26432422	26432422	G	A	NM_017433	c.2308G>A	p.Glu770Lys	0	1	0	1	0	1	0	0	.	Uncertain_Significance	.	.	.	This study	T	P	31	0.491	.	.	0.0001
MYO3A	AR	c.4164dupA	chr10	26463356	26463356	-	A	NM_017433	c.4164dupA	p.Asn1389LysfsTer4	0	2	0	2	0	0	0	2	.	AR_Likely_Pathogenic	.	.	.	This study	.	.	.	.	.	.
CRYM	AD	c.941A>C	chr16	21270106	21270106	T	G	NM_001888	c.941A>C	p.Lys314Thr	2	1	0	3	1	2	0	0	rs104894512	AD_Pathogenic	Pathogenic	Pathogenic	DM	Abe S et al., Am J Hum Genet. 2003;72(1):73-82.	D	B	23.8	0.514	.	.	0.0001
CRYM	AD	c.795+1G>A	chr16	21273357	21273357	C	T	NM_001888	c.795+1G>A		0	1	0	1	1	0	0	0	.	Uncertain_Significance	.	.	.	This study	.	.	35	.	.	.
CRYM	AD	c.532G>C	chr16	21279016	21279016	C	G	NM_001888	c.532G>C	p.Ala178Pro	1	0	0	1	0	1	0	0	.	Uncertain_Significance	.	.	.	This study	D	P	25.9	0.731	.	.	0.0001
CRYM	AD	c.500G>A	chr16	21279048	21279048	C	T	NM_001888	c.500G>A	p.Trp167Ter	1	0	1	2	0	1	0	1	.	Uncertain_Significance	.	.	.	This study	.	.	48	.	.	.
TRIOBP	AR	c.1039C>T	chr22	38119602	38119602	C	T	NM_001039141	c.1039C>T	p.Arg347Ter	0	1	0	1	0	0	0	1	rs118204026	AR_Pathogenic	Pathogenic	Pathogenic	DM	Shahin H et al., Am J Hum Genet. 2006;78(1):144-52.	.	.	24.2	.	2.805e-05	0.0001	0.0001
TRIOBP	AR	c.1612_1615delinsGCT	chr22	38120175	38120178	GCCT	GCT	NM_001039141	c.1612_1615delinsGCT	p.Ser539ProfsTer340	0	1	0	1	1	0	0	0	.	AR_Likely_Pathogenic	.	.	.	This study	.	.	.	.	.	.
TRIOBP	AR	c.1855delG	chr22	38120418	38120418	G	-	NM_001039141	c.1855delG	p.Ala619ProfsTer260	0	1	0	1	0	1	0	0	.	AR_Likely_Pathogenic	.	.	.	This study	.	.	.	.	.	.
TRIOBP	AR	c.1960C>T	chr22	38120523	38120523	C	T	NM_001039141	c.1960C>T	p.Arg654Ter	0	1	0	1	0	0	0	1	rs997951552	AR_Pathogenic	Pathogenic	.	.	This study	.	.	33	.	8.014e-06	0
TRIOBP	AR	c.2147_2151del	chr22	38120710	38120714	AACAA	-	NM_001039141	c.2147_2151del	p.Gln716ArgfsTer43	0	1	0	1	1	0	0	0	.	AR_Pathogenic	.	.	.	This study	.	.	.	.	.	.
TRIOBP	AR	c.2176C>T	chr22	38120739	38120739	C	T	NM_001039141	c.2176C>T	p.Arg726Ter	0	1	0	1	1	0	0	0	rs375857763	AR_Pathogenic	Unknown significance	.	.	This study	.	.	34	.	1.202e-05	0
TRIOBP	AR	c.4117delC	chr22	38130460	38130460	C	-	NM_001039141	c.4117delC	p.Pro1374LeufsTer70	0	1	0	1	1	0	0	0	.	AR_Likely_Pathogenic	.	.	.	This study	.	.	.	.	.	.
TRIOBP	AR	c.5421G>A	chr22	38150925	38150925	G	A	NM_001039141	c.5421G>A	p.Trp1807Ter	0	1	0	1	0	1	0	0	.	AR_Likely_Pathogenic	.	.	.	This study	.	.	43	.	.	.
CEACAM16	AD	c.1055G>A	chr19	45211247	45211247	G	A	NM_001039213	c.1055G>A	p.Arg352His	1	0	0	1	0	0	1	0	.	Uncertain_Significance	Unknown significance	.	.	This study	D	.	29.6	0.35	4.387e-06	0
CEACAM16	AD	c.1079G>A	chr19	45211271	45211271	G	A	NM_001039213	c.1079G>A	p.Arg360Gln	2	0	0	2	1	1	0	0	rs965227224	Uncertain_Significance	Unknown significance	.	.	This study	T	.	26.6	0.204	4.229e-06	0
CEACAM16	AD	c.1157G>A	chr19	45211349	45211349	G	A	NM_001039213	c.1157G>A	p.Cys386Tyr	1	0	0	1	0	1	0	0	.	Uncertain_Significance	.	.	.	This study	D	.	28.3	0.185	.	.
LRTOMT	AR	c.59C>G	chr11	71816034	71816034	C	G	NM_001145310	c.59C>G	p.Ser20Cys	0	1	0	1	0	1	0	0	.	Uncertain_Significance	.	.	.	This study	D	B	12.2	0.218	.	.
LRTOMT	AR	c.113T>C	chr11	71817011	71817011	T	C	NM_001145308	c.113T>C	p.Ile38Thr	0	1	0	1	0	0	0	1	.	Uncertain_Significance	Unknown significance	.	.	This study	D	P	24.1	0.72	2.605e-05	0
LRTOMT	AR	c.161G>A	chr11	71817059	71817059	G	A	NM_001145308	c.161G>A	p.Arg54Gln	0	1	0	1	1	0	0	0	rs764268350	Uncertain_Significance	Pathogenic	.	DM	Ichinose A et al., Ann Otol Rhinol Laryngol. 2015;124 Suppl 1:142S-7S.	T	D	27.3	0.54	1.947e-05	9.174e-05	0.0001
LRTOMT	AR	c.220T>C	chr11	71817118	71817118	T	C	NM_001145308	c.220T>C	p.Ser74Pro	0	1	0	1	1	0	0	0	.	Uncertain_Significance	.	.	.	This study	T	B	23.4	0.606	.	.
LRTOMT	AR	c.442delC	chr11	71819052	71819052	C	-	NM_001145308	c.442delC	p.Ile149LeufsTer48	0	1	0	1	0	0	0	1	.	AR_Likely_Pathogenic	.	.	.	This study	.	.	.	.	.	.
LRTOMT	AR	c.556-2A>T	chr11	71819649	71819649	A	T	NM_001145308	c.556-2A>T		0	1	0	1	0	1	0	0	.	AR_Likely_Pathogenic	.	.	.	This study	.	.	33	.	.	.	0.0005
LRTOMT	AR	c.566delT	chr11	71819661	71819661	T	-	NM_001145308	c.566delT	p.Ile189ThrfsTer8	0	2	0	2	2	0	0	0	.	AR_Likely_Pathogenic	Pathogenic	.	DM	Ichinose A et al., Ann Otol Rhinol Laryngol. 2015;124 Suppl 1:142S-7S.	.	.	.	.	3.064e-05	0.0003	0.0001
PRPS1	AR	c.23G>A	chrX	106871881	106871881	G	A	NM_002764	c.23G>A	p.Ser8Asn	0	1	0	1	0	1	0	0	.	Uncertain_Significance	.	.	.	This study	D	B	26.9	0.734	.	.
PRPS1	AR	c.345G>T	chrX	106884170	106884170	G	T	NM_002764	c.345G>T	p.Met115Ile	0	1	0	1	1	0	0	0	.	XL_Pathogenic	.	.	.	This study	D	B	24.1	0.709	.	.
PRPS1	AR	c.419T>G	chrX	106885609	106885609	T	G	NM_002764	c.419T>G	p.Ile140Ser	0	0	1	1	0	0	0	1	.	Uncertain_Significance	.	.	.	This study	D	B	24.3	0.929	.	.
PRPS1	AR	c.444G>C	chrX	106885634	106885634	G	C	NM_002764	c.444G>C	p.Glu148Asp	0	1	0	1	1	0	0	0	.	Uncertain_Significance	.	.	.	This study	D	P	23.4	0.786	.	.
TPRN	AR	c.789_790insCC	chr9	140094374	140094374	-	GG	NM_001128228	c.789_790insCC	p.Ser264ProfsTer187	0	1	0	1	1	0	0	0	.	AR_Likely_Pathogenic	.	.	.	This study	.	.	.	.	.	.
TPRN	AR	c.789delC	chr9	140094375	140094375	G	-	NM_001128228	c.789delC	p.Ser264AlafsTer186	0	1	0	1	1	0	0	0	.	AR_Likely_Pathogenic	.	.	.	This study	.	.	.	.	.	.
TPRN	AR	c.650delG	chr9	140094514	140094514	C	-	NM_001128228	c.650delG	p.Gly217AlafsTer233	0	4	0	4	2	0	0	2	.	AR_Pathogenic	.	.	.	This study	.	.	.	.	.	.
CLDN14	AR	c.241C>T	chr21	37833753	37833753	G	A	NM_144492	c.241C>T	p.Arg81Cys	0	2	0	2	0	2	0	0	rs143628692	Uncertain_Significance	Pathogenic	.	DM	Kitano T et al., Int J Mol Sci. 2019;20(18):4579.	D	D	25.6	0.894	3.206e-05	0
CLDN14	AR	c.181_186del	chr21	37833808	37833813	GTAGAT	-	NM_144492	c.181_186del	p.Ile61_Tyr62del	0	2	0	2	2	0	0	0	.	Uncertain_Significance	Unknown significance	.	.	This study	.	.	.	.	1.601e-05	0.0002
SLC26A5	AR	c.1923T>G	chr7	103017277	103017277	A	C	NM_001167962	c.1923T>G	p.Tyr641Ter	0	2	0	2	2	0	0	0	.	AR_Pathogenic	.	.	.	This study	.	.	40	.	.	.
SLC26A5	AR	c.470_471del	chr7	103051966	103051967	GA	-	NM_206884	c.470_471del	p.Val157AspfsTer40	0	2	0	2	2	0	0	0	.	AR_Pathogenic	.	.	.	This study	.	.	.	.	.	.
TJP2	AD	c.3105_3107del	chr9	71866064	71866066	TCC	-	NM_004817	c.3105_3107del	p.Pro1038del	1	0	0	1	0	1	0	0	.	Uncertain_Significance	.	.	.	This study	.	.	.	.	.	.
TJP2	AD	c.342+1G>T	chr9	71833276	71833276	G	T	NM_004817	c.342+1G>T		0	0	1	1	0	0	0	1	.	Uncertain_Significance	.	.	.	This study	.	.	35	.	.	.
CCDC50	AD	c.863delC	chr3	191107353	191107353	C	-	NM_174908	c.863delC	p.Thr289HisfsTer37	1	0	0	1	0	0	0	1	.	AD_Likely_Pathogenic	.	.	.	This study	.	.	.	.	.	.
GRXCR1	AR	c.439C>T	chr4	42964963	42964963	C	T	NM_001080476	c.439C>T	p.Arg147Cys	0	1	0	1	1	0	0	0	rs569193097	Uncertain_Significance**	Pathogenic	Conflicting_interpretations_of_pathogenicity	DM	Mori K et al., Ann Otol Rhinol Laryngol. 2015;124 Suppl 1:129S-34S.	D	D	32	0.846	5.218e-05	0	0.0001
GRXCR1	AR	c.784C>T	chr4	43032468	43032468	C	T	NM_001080476	c.784C>T	p.Arg262Ter	0	1	0	1	1	0	0	0	rs761349153	AR_Likely_Pathogenic	Likely pathogenic	Likely_pathogenic	DM	Mori K et al., Ann Otol Rhinol Laryngol. 2015;124 Suppl 1:129S-34S.	.	.	45	.	3.207e-05	0.0002	0.0001
HGF	AR	c.724C>T	chr7	81374338	81374338	G	A	NM_000601	c.724C>T	p.Arg42Trp	0	2	0	2	0	0	2	0	rs202185530	Uncertain_Significance	Unknown significance	.	.	This study	D	D	31	0.353	2.786e-05	0	0.0001
ILDR1	AR	c.391G>A	chr3	121720700	121720700	C	T	NM_175924	c.391G>A	p.Val131Met	1	0	0	1	1	0	0	0	rs140546670	Uncertain_Significance	Unknown significance	Uncertain_significance	.	This study	D	D	28.3	0.153	3.978e-05	0	0.0001
ILDR1	AR	c.355C>T	chr3	121724115	121724115	G	A	NM_175924	c.355C>T	p.Gln119Ter	1	0	0	1	1	0	0	0	.	AR_Likely_Pathogenic	.	.	.	This study	.	.	37	.	.	.
SLC17A8	AD	c.904-2A>G	chr12	100796372	100796372	A	G	NM_139319	c.904-2A>G		1	0	0	1	0	1	0	0	.	AD_Likely_Pathogenic	.	.	.	This study	.	.	34	.	.	.
TMIE	AR	c.76_83del	chr3	46743053	46743060	GCCGGGCA	-	NM_147196	c.76_83del	p.Gln28GlyfsTer84	0	0	1	1	0	0	0	1	.	AR_Likely_Pathogenic	.	.	.	This study	.	.	.	.	.	.	0.0001
TMIE	AR	c.286C>T	chr3	46750690	46750690	C	T	NM_147196	c.286C>T	p.Arg96Ter	0	0	1	1	0	0	0	1	rs770351795	AR_Likely_Pathogenic	Unknown significance	.	.	This study	.	.	36	.	4.009e-06	0	0.0002
USH1C	AR	c.1481-1G>A	chr11	17519819	17519819	C	T	NM_005709	c.1481-1G>A		0	2	0	2	2	0	0	0	.	AR_Pathogenic	.	.	.	This study	.	.	34	.	.	.
MT-TS1	Mit	m.3243A>G	M	3243	3243	A	G		m.3243A>G		83	62	14	159	9	93	21	36		MT_Pathogenic	Pathogenic	Pathogenic	.	van den Ouweland JM et al., Nat Genet. 1992;1:368–371.	.	.	.	.	0.0001064*	0*	0
MT-RNR1	Mit	m.1555A>G	M	1555	1555	A	G		m.1555A>G		25	54	14	93	29	33	5	26		MT_Pathogenic	Pathogenic	Drug response	.	Prezant T et al., Nat Genet. 1993;4:289–294.	.	.	.	.	0.001117*	0.002024*	0.0016
MT-CO1	Mt	m.7445A>G	M	7445	7445	A	G		m.7445A>G		2	5	1	8	2	1	1	4		MT_Pathogenic	Pathogenic	Pathogenic	.	Guan MX et al., Mol Cell Biol. 2998;18:5868-5879.	.	.	.	.	0.00003544*	0*	0
